# Supplementary material for: Proteomic analysis of the defense response to Magnaporthe oryzae in rice harboring the blast resistance gene Piz-t
Source: Rice (N Y). 2018 Aug 15;11:47. doi: 10.1186/s12284-018-0240-3 (PMC6093832; doi:10.1186/s12284-018-0240-3)
Supplement: Supplementary file 1 — Table S1. DEPs in comparisons KJ201-NPB/Mock-NPB, RB22-NPB/Mock-NPB, KJ201-Piz-t/Mock-Piz-t, and RB22-Piz-t//Mock-Piz-t. (XLS 152 kb) [file 12284_2018_240_MOESM1_ESM.xls]

## Sheet: KJ201-NPB vs Mock-NPB
Additional file 1: Table S1. DEPs in comparisons KJ201-NPB/Mock-NPB, RB22-NPB/Mock-NPB, KJ201-Piz-t/Mock-Piz-t, and RB22-Piz-t/Mock-Piz-t
HPI	N	Unused	Total	% Cov	% Cov (50)	% Cov (95)	Accession	Name	Species	Peptides (95%)	114:113	PVal 114:113
24h	152	25.39	25.41	48.52	34.05	30.1	gi|75249275	RecName: Full=ATP-citrate synthase beta chain protein 1; Short=ATP-citrate synthase B-1; AltName: Full=ATP-citrate lyase B-1; AltName: Full=Citrate cleavage enzyme B-1	ORYSJ	14	1.92309	0.0087096
24h	462	12.98	13.22	31.13	19.37	16.39	gi|122243213	RecName: Full=Asparagine synthetase [glutamine-hydrolyzing] 1; AltName: Full=Glutamine-dependent asparagine synthetase 1	ORYSJ	7	2.07014	0.0154992
24h	16	56.97	57.08	61.76	49.88	41.91	gi|401140	RecName: Full=Sucrose synthase 1; Short=OsSUS1; AltName: Full=Sucrose synthase 2; Short=RSs2; AltName: Full=Sucrose-UDP glucosyltransferase 1	ORYSJ	40	2.53513	4.66396e-07
24h	77	33.8	36.53	75.16	67.09	52.02	gi|296514162	unnamed protein product [Oryza sativa]	Oryza sativa	25	2.22844	0.0276305
24h	369	14.83	15.12	39.66	26.23	22.6	gi|125532648	hypothetical protein OsI_34329 [Oryza sativa Indica Group]	Oryza sativa Indica Group	8	2.53513	0.018014
24h	17	56.59	56.65	63.91	54.4	47.94	gi|31126793	putative glycine hydroxymethyltransferase [Oryza sativa Japonica Group]	Oryza sativa Japonica Group	43	0.642688	0.0384105
24h	272	17.78	18.34	48.01	25.9	21.31	gi|215769409	unnamed protein product [Oryza sativa Japonica Group]	Oryza sativa Japonica Group	10	1.51356	0.0416066
24h	246	18.79	19.28	54.08	42.93	37.77	gi|82791387	O-methyltransferase [Oryza sativa Japonica Group]	Oryza sativa Japonica Group	9	1.72187	0.0336336
24h	207	20.74	20.76	41.62	27.51	23.99	gi|52076758	putative pyrophosphate-dependent phosphofructokinase beta subunit [Oryza sativa Japonica Group]	Oryza sativa Japonica Group	10	2.14783	0.00770136
24h	130	26.66	26.93	39.51	25.96	21.4	gi|48716546	putative phenylalanine ammonia-lyase [Oryza sativa Japonica Group]	Oryza sativa Japonica Group	13	2.1677	0.00345748
24h	1994	2.29	39.25	48.07	36.77	29.76	gi|42407751	heat shock protein 82 [Oryza sativa Japonica Group]	Oryza sativa Japonica Group	25	8.47227	0.0325932
48h	187	18.1	18.1	55.08	47.21	47.21	gi|3024122	RecName: Full=S-adenosylmethionine synthase 2; Short=AdoMet synthase 2; AltName: Full=Methionine adenosyltransferase 2; Short=MAT 2	ORYSJ	11	1.90546	0.0110682
48h	793	5.48	5.6	29.9	12.62	12.62	gi|75163414	RecName: Full=N-carbamoylputrescine amidase	ORYSJ	3	4.32514	0.00678284
48h	576	7.58	7.97	32.51	15.29	10.37	gi|75327653	RecName: Full=Probable nucleoredoxin 1-1; Short=OsNrx1-1	ORYSJ	4	4.32514	0.00731048
48h	955	4.25	4.78	44.05	19.44	13.1	gi|75338581	RecName: Full=Tricin synthase 1; AltName: Full=Caffeoyl-CoA 3-O-methyltransferase ROMT15	ORYSJ	3	9.81748	0.0328444
48h	892	4.63	4.76	30.76	12.77	7.194	gi|75294264	RecName: Full=Preprotein translocase subunit SECY, chloroplastic; AltName: Full=CpSecY; Flags: Precursor	ORYSJ	3	11.9124	0.0361013
48h	1117	3.64	3.89	30.95	12	6.526	gi|385145631	tryptophane synthase1 [Oryza latifolia]	Oryza latifolia	2	0.483059	0.021305
48h	1411	2.21	3.32	29.74	9.133	6.323	gi|359359210	putative methylthioribose kinase [Oryza officinalis]	Oryza officinalis	3	0.505825	0.0185798
48h	245	15	15.06	66.67	47.62	36.61	gi|4884530	beta-1,3-glucanase [Oryza sativa]	Oryza sativa	10	4.01791	0.0263926
48h	1533	2.05	2.11	31.3	9.924	9.924	gi|385718836	profilin A protein [Oryza sativa]	Oryza sativa	3	10.0925	0.00370885
48h	52	37.97	38.15	71.31	55.15	49.7	gi|218196483	hypothetical protein OsI_19308 [Oryza sativa Indica Group]	Oryza sativa Indica Group	22	0.60256	0.0357179
48h	143	21.51	21.61	47.62	39.95	27.78	gi|75265514	putative epimerase/dehydratase [Oryza sativa Indica Group]	Oryza sativa Indica Group	11	2.60615	0.0339118
48h	798	5.41	6.34	35.7	16.49	10.65	gi|125563499	hypothetical protein OsI_31140 [Oryza sativa Indica Group]	Oryza sativa Indica Group	4	4.92039	0.00315761
48h	166	20.03	20.33	36.85	19.03	14.35	gi|218201421	hypothetical protein OsI_29815 [Oryza sativa Indica Group]	Oryza sativa Indica Group	11	9.63829	0.00312143
48h	925	4.44	4.49	33.19	23.89	18.14	gi|38346893	OSJNBb0015G09.12 [Oryza sativa Japonica Group]	Oryza sativa Japonica Group	3	0.195884	0.0472909
48h	1463	2.11	2.74	21.58	7.054	2.905	gi|34394651	putative glucosyltransferase [Oryza sativa Japonica Group]	Oryza sativa Japonica Group	1	0.210863	0.0352317
48h	989	4.1	8.54	26.8	3.621	2.794	gi|50509533	putative tetratricopeptide repeat (TPR)-containing protein [Oryza sativa Japonica Group]	Oryza sativa Japonica Group	4	0.265461	0.00408965
48h	1376	2.32	2.51	35.76	17.88	7.285	gi|52353474	putative cystein proteinase inhibator [Oryza sativa Japonica Group]	Oryza sativa Japonica Group	1	0.296483	0.0493995
48h	318	12.38	12.44	62.22	36.67	36.67	gi|37731904	seed protein [Oryza sativa Japonica Group]	Oryza sativa Japonica Group	9	0.369828	0.0354448
48h	1292	2.73	11.34	51.26	18.34	10.55	gi|222631333	hypothetical protein OsJ_18278 [Oryza sativa Japonica Group]	Oryza sativa Japonica Group	5	0.534564	0.0490885
48h	638	6.77	6.9	26.57	10.31	7.517	gi|34393921	putative isocitrate lyase [Oryza sativa Japonica Group]	Oryza sativa Japonica Group	3	1.58489	0.00385207
48h	151	21.04	21.4	50.59	36.13	24.8	gi|77549143	Protein disulfide-isomerase precursor, putative, expressed [Oryza sativa Japonica Group]	Oryza sativa Japonica Group	12	1.99526	0.0498774
48h	1074	3.94	4.02	27.66	6.355	4.299	gi|53791802	putative T complex protein [Oryza sativa Japonica Group]	Oryza sativa Japonica Group	2	2.35505	0.00467665
48h	813	5.27	12.21	35.75	12.24	8.857	gi|42409460	putative phosphoglycerate dehydrogenase [Oryza sativa Japonica Group]	Oryza sativa Japonica Group	6	3.28095	0.00303615
48h	117	24.5	24.67	74.45	64.35	55.21	gi|34393251	peroxidase [Oryza sativa Japonica Group]	Oryza sativa Japonica Group	19	5.7544	0.00208145
48h	1034	4.01	4.24	32.52	7.692	4.72	gi|115436640	Os01g0375200 [Oryza sativa Japonica Group]	Oryza sativa Japonica Group	2	6.19441	0.0362148
48h	1277	2.78	3.92	30.54	10.32	2.338	gi|300572053	unnamed protein product [Oryza sativa Japonica Group]	Oryza sativa Japonica Group	1	6.25173	0.041185
48h	1208	3.2	3.25	32.29	6.726	4.484	gi|54290836	cis, cis-muconate cycloisomerase -like [Oryza sativa Japonica Group]	Oryza sativa Japonica Group	2	8.87156	0.0246181
48h	903	4.55	4.85	30.74	5.277	4.485	gi|300663034	unnamed protein product [Oryza sativa Japonica Group]	Oryza sativa Japonica Group	3	15.8489	0.0205452
48h	1478	2.1	2.16	20.95	3.324	2.312	gi|49388874	putative beta-glucan binding protein [Oryza sativa Japonica Group]	Oryza sativa Japonica Group	1	55.4626	0.0199969
48h	1215	3.16	3.29	41.75	12.28	10.53	gi|115442227	Os01g0948400 [Oryza sativa Japonica Group]	Oryza sativa Japonica Group	2	81.6582	0.0195513
72h	152	21.32	22.21	48.16	31.16	29.46	gi|68565740	RecName: Full=Photosystem Q(B) protein; AltName: Full=32 kDa thylakoid membrane protein; AltName: Full=Photosystem II protein D1; Flags: Precursor	ORYNI	23	0.283139	0.030016
72h	68	31.99	32.19	74.37	60.62	57.81	gi|68051969	RecName: Full=Apocytochrome f; Flags: Precursor	ORYNI	29	0.613762	0.00514107
72h	7	88.55	88.84	83.43	77.91	76.92	gi|68565034	RecName: Full=ATP synthase subunit alpha, chloroplastic; AltName: Full=ATP synthase F1 sector subunit alpha; AltName: Full=F-ATPase subunit alpha	ORYNI	104	0.648634	0.000909741
72h	248	15.44	15.56	52.24	36.32	26.12	gi|75248671	RecName: Full=Protochlorophyllide reductase B, chloroplastic; Short=PCR B; AltName: Full=NADPH-protochlorophyllide oxidoreductase B; Short=POR B; Flags: Precursor	ORYSJ	9	0.524808	0.00372537
72h	346	11.88	12.32	33.57	19.68	14.94	gi|75327653	RecName: Full=Probable nucleoredoxin 1-1; Short=OsNrx1-1	ORYSJ	6	2.70396	0.00826169
72h	287	13.76	13.82	61.63	44.77	41.86	gi|4138290	thioredoxin M [Oryza sativa]	Oryza sativa	19	0.625173	0.0435264
72h	1081	3.35	24.43	34.91	17.61	14.42	gi|125563186	hypothetical protein OsI_30839 [Oryza sativa Indica Group]	Oryza sativa Indica Group	15	0.564937	0.0334779
72h	184	18.68	18.77	32.35	16.29	14.01	gi|125538634	hypothetical protein OsI_06386 [Oryza sativa Indica Group]	Oryza sativa Indica Group	12	2.83139	0.00541393
72h	901	4.3	4.96	32.15	9.395	5.637	gi|125563499	hypothetical protein OsI_31140 [Oryza sativa Indica Group]	Oryza sativa Indica Group	2	12.3595	0.0393454
72h	637	6.52	6.73	32.87	19.38	16.61	gi|37806416	putative alpha-soluble NSF attachment protein [Oryza sativa Japonica Group]	Oryza sativa Japonica Group	4	0.0539511	0.0477185
72h	794	5.13	10.17	40.12	21.26	17.66	gi|55700923	TPA: class III peroxidase 28 precursor [Oryza sativa Japonica Group]	Oryza sativa Japonica Group	7	0.201372	0.045911
72h	577	7.5	7.54	42.43	23.68	7.895	gi|56785264	putative ribosomal protein L5 [Oryza sativa Japonica Group]	Oryza sativa Japonica Group	4	0.340408	0.0265993
72h	429	10.04	10.04	65.25	53.19	48.23	gi|31432043	40S ribosomal protein S17-4, putative, expressed [Oryza sativa Japonica Group]	Oryza sativa Japonica Group	6	0.387258	0.0435258
72h	218	16.83	17.22	49.39	29.83	24.21	gi|51535181	putative fructokinase [Oryza sativa Japonica Group]	Oryza sativa Japonica Group	11	0.409261	0.0162527
72h	1053	3.55	4.04	29.16	7.134	5.757	gi|41052819	heat shock factor protein hsf8-like [Oryza sativa Japonica Group]	Oryza sativa Japonica Group	4	0.420727	0.0181819
72h	256	15.16	15.25	51.27	40.19	34.49	gi|31433632	Mitochondrial carnitine/acylcarnitine carrier, putative, expressed [Oryza sativa Japonica Group]	Oryza sativa Japonica Group	10	0.564937	0.0229269
72h	814	4.93	5.09	43.8	19.28	6.887	gi|57900093	putative chloroplast SRP receptor cpFtsY precursor [Oryza sativa Japonica Group]	Oryza sativa Japonica Group	2	0.613762	0.0201843
72h	48	38.85	38.85	73.14	58.51	55.32	gi|222616978	hypothetical protein OsJ_35887 [Oryza sativa Japonica Group]	Oryza sativa Japonica Group	33	0.625173	0.00821222
72h	179	18.88	19.33	39.23	19.83	13.69	gi|48716546	putative phenylalanine ammonia-lyase [Oryza sativa Japonica Group]	Oryza sativa Japonica Group	9	0.636796	0.00920992
72h	107	25.42	25.48	68.47	62.07	56.16	gi|45736168	putative photosystem I reaction center subunit II, chloroplast precursor (Photosystem I 20 kDa subunit) (PSI-D) [Oryza sativa Japonica Group]	Oryza sativa Japonica Group	31	0.642688	0.0189605
72h	923	4.21	4.49	18.99	5.843	2.921	gi|222640089	hypothetical protein OsJ_26393 [Oryza sativa Japonica Group]	Oryza sativa Japonica Group	2	0.660694	0.0231771
72h	50	37.8	38.39	78.9	64.16	57.23	gi|38345506	OSJNBa0039K24.4 [Oryza sativa Japonica Group]	Oryza sativa Japonica Group	29	1.5417	0.000785374
72h	95	26.76	28.38	39.16	26.11	20.44	gi|54291038	heat shock protein 90 [Oryza sativa Japonica Group]	Oryza sativa Japonica Group	15	1.58489	0.011034
72h	938	4.16	4.16	26.2	16.59	12.23	gi|31432807	secretory protein, putative, expressed [Oryza sativa Japonica Group]	Oryza sativa Japonica Group	2	1.67494	0.0319058
72h	398	10.51	11.28	43.45	28.87	22.92	gi|55701117	TPA: class III peroxidase 125 precursor [Oryza sativa Japonica Group]	Oryza sativa Japonica Group	7	1.69044	0.00479613
72h	167	19.56	20.06	50	38.89	27.55	gi|57900129	putative transaldolase [Oryza sativa Japonica Group]	Oryza sativa Japonica Group	11	1.88799	0.0319506
72h	365	11.37	11.37	31.73	19.47	17.94	gi|222617312	hypothetical protein OsJ_36536 [Oryza sativa Japonica Group]	Oryza sativa Japonica Group	6	1.99526	0.0159559
72h	76	30.12	30.41	45.42	29.7	22.03	gi|51091020	sucrose synthase [Oryza sativa Japonica Group]	Oryza sativa Japonica Group	16	2.12814	0.0179582
72h	156	20.57	20.79	55.83	35.42	28.13	gi|222625829	hypothetical protein OsJ_12653 [Oryza sativa Japonica Group]	Oryza sativa Japonica Group	11	2.1677	0.0193985
72h	648	6.39	13.07	43.59	27.07	21.08	gi|55700899	TPA: class III peroxidase 16 precursor [Oryza sativa Japonica Group]	Oryza sativa Japonica Group	8	2.1677	0.00316325
72h	217	16.84	17	59.62	50.57	48.68	gi|215692497	unnamed protein product [Oryza sativa Japonica Group]	Oryza sativa Japonica Group	18	2.22844	0.00314206
72h	537	7.99	8.12	45.1	24.31	17.65	gi|77552817	Ferritin 1, chloroplast precursor, putative, expressed [Oryza sativa Japonica Group]	Oryza sativa Japonica Group	5	2.29087	0.0382995
72h	370	11.24	11.24	53.25	36.99	23.17	gi|53792234	putative Bowman Birk trypsin inhibitor [Oryza sativa Japonica Group]	Oryza sativa Japonica Group	5	3.0761	0.000615627
72h	181	18.79	20.92	59.88	45.37	37.35	gi|55701039	TPA: class III peroxidase 86 precursor [Oryza sativa Japonica Group]	Oryza sativa Japonica Group	12	3.28095	0.0235647
72h	562	7.66	7.98	36.36	16.82	14.09	gi|21740743	OSJNBa0072K14.5 [Oryza sativa Japonica Group]	Oryza sativa Japonica Group	5	3.56451	0.0269477
72h	446	9.78	12.6	55.43	46.12	37.6	gi|59800021	receptor-like protein kinase [Oryza sativa Japonica Group]	Oryza sativa Japonica Group	10	3.69828	0.0231512
72h	1307	2.23	2.45	15.32	2.786	1.114	gi|222617095	hypothetical protein OsJ_36127 [Oryza sativa Japonica Group]	Oryza sativa Japonica Group	1	4.40555	0.00416154
72h	501	8.38	8.38	57.59	34.18	27.22	gi|77556755	Pathogenesis-related protein Bet v I family protein, expressed [Oryza sativa Japonica Group]	Oryza sativa Japonica Group	5	7.31139	0.0251282
72h	585	7.37	15.1	51.68	43.43	31.5	gi|55700927	TPA: class III peroxidase 30 precursor [Oryza sativa Japonica Group]	Oryza sativa Japonica Group	10	8.79023	0.0418777
72h	946	4.11	4.12	47.32	22.32	14.29	gi|222636579	hypothetical protein OsJ_23382 [Oryza sativa Japonica Group]	Oryza sativa Japonica Group	3	8.95365	0.0360682
72h	992	4	4.14	31.83	7.074	7.074	gi|55296793	putative cytochrome b5 reductase [Oryza sativa Japonica Group]	Oryza sativa Japonica Group	2	10.0925	0.0346501
72h	146	21.94	21.94	71.19	71.19	67.8	gi|77556724	Thaumatin-like protein precursor, putative, expressed [Oryza sativa Japonica Group]	Oryza sativa Japonica Group	14	14.4544	0.00218448
72h	792	5.16	5.19	47.47	30.38	20.89	gi|77556752	Pathogenesis-related protein Bet v I family protein, expressed [Oryza sativa Japonica Group]	Oryza sativa Japonica Group	3	15.417	0.0015268
72h	559	7.68	7.86	52.84	43.23	31.88	gi|41469595	putative antifungal zeamatin-like protein [Oryza sativa Japonica Group]	Oryza sativa Japonica Group	5	16.7494	0.0178285
72h	1370	2.07	2.26	25.12	6.88	2.24	gi|108710782	3, 4-dihydroxy-2-butanone kinase, putative, expressed [Oryza sativa Japonica Group]	Oryza sativa Japonica Group	1	26.546	0.0323222
72h	1457	2.02	2.81	18.41	4.318	4.318	gi|50726120	putative hydroxycinnamoyl transferase [Oryza sativa Japonica Group]	Oryza sativa Japonica Group	2	69.8232	0.019019
72h	1148	2.95	3.05	13.46	2.672	2.672	gi|53792208	putative insulin degrading enzyme [Oryza sativa Japonica Group]	Oryza sativa Japonica Group	2	71.1214	0.0198045

## Sheet: RB22-NPB vs Mock-NPB
HPI	N	Unused	Total	% Cov	% Cov (50)	% Cov (95)	Accession	Name	Species	Peptides(95%)	115:113	PVal 115:113
24h	16	56.97	57.08	61.76	49.88	41.91	gi|401140	RecName: Full=Sucrose synthase 1; Short=OsSUS1; AltName: Full=Sucrose synthase 2; Short=RSs2; AltName: Full=Sucrose-UDP glucosyltransferase 1	ORYSJ	40	0.436516	2.46327e-06
24h	76	33.88	33.88	70.69	61.07	53.91	gi|90110018	RecName: Full=Elongation factor 1-alpha; Short=EF-1-alpha	ORYSJ	29	0.613762	0.036717
24h	29	49.96	51.26	67.93	57	44.31	gi|75321991	RecName: Full=ATP-dependent zinc metalloprotease FTSH 1, chloroplastic; Short=OsFTSH1; Flags: Precursor	ORYSJ	37	0.625173	0.0430197
24h	174	23.43	24.16	47.76	22.17	17.7	gi|75123405	RecName: Full=Chaperone protein ClpD1, chloroplastic; AltName: Full=ATP-dependent Clp protease ATP-binding subunit ClpD homolog 1; AltName: Full=Casein lytic proteinase D1; Flags: Precursor	ORYSJ	12	1.85353	0.00335323
24h	431	13.51	17.15	35.5	27.77	19.68	gi|75327653	RecName: Full=Probable nucleoredoxin 1-1; Short=OsNrx1-1	ORYSJ	8	2.18776	0.038164
24h	38	44.28	45.46	65.92	58.48	50.69	gi|77554291	RuBisCO subunit binding-protein alpha subunit, chloroplast precursor, putative, expressed [Oryza sativa Japonica Group]	Oryza sativa Japonica Group	34	0.359749	0.048119
24h	1052	6.28	6.58	40.48	29.05	16.67	gi|37718878	ribosomal protein L17-like protein [Oryza sativa Japonica Group]	Oryza sativa Japonica Group	3	0.394457	0.0192625
24h	211	20.67	20.67	59.52	59.52	38.89	gi|50726654	drought-induced S-like ribonuclease [Oryza sativa Japonica Group]	Oryza sativa Japonica Group	17	0.510505	0.0352602
24h	331	15.79	15.79	54.98	36.53	36.53	gi|297606267	Os06g0646500 [Oryza sativa Japonica Group]	Oryza sativa Japonica Group	11	0.524808	0.0489809
24h	13	60.74	60.74	71.05	58.07	55.07	gi|7248401	putative chaperonin 60 beta precursor [Oryza sativa Japonica Group]	Oryza sativa Japonica Group	41	0.544503	0.00128524
24h	98	30.19	30.2	48.02	34.7	29.82	gi|300663034	unnamed protein product [Oryza sativa Japonica Group]	Oryza sativa Japonica Group	16	0.549541	0.0387414
24h	39	44.26	44.26	65.24	61.36	51.65	gi|297611781	Os11g0455500 [Oryza sativa Japonica Group]	Oryza sativa Japonica Group	31	0.564937	0.00783586
24h	238	19.15	20.18	59.14	41.44	34.82	gi|38423972	putative glucose-1-phosphate adenylyltransferase [Oryza sativa Japonica Group]	Oryza sativa Japonica Group	14	0.586138	0.0490128
24h	45	41.39	41.45	79.01	53.53	50.54	gi|46805300	translational elongation factor Tu [Oryza sativa Japonica Group]	Oryza sativa Japonica Group	44	0.586138	0.00476307
24h	33	44.93	45.46	73.56	62.23	57.46	gi|13365781	putative dihydrolipoamide dehydrogenase precursor [Oryza sativa Japonica Group]	Oryza sativa Japonica Group	29	0.60256	0.0420001
24h	1302	4.95	5	27.64	16.15	8.696	gi|51091934	putative PrMC3 [Oryza sativa Japonica Group]	Oryza sativa Japonica Group	2	3.49945	0.036048
24h	1994	2.29	39.25	48.07	36.77	29.76	gi|42407751	heat shock protein 82 [Oryza sativa Japonica Group]	Oryza sativa Japonica Group	25	9.72747	0.0313218
48h	1204	3.22	3.22	35.25	17.99	12.95	gi|75243284	RecName: Full=Actin-depolymerizing factor 4; Short=ADF-4; Short=OsADF4	ORYSJ	3	0.101859	0.0331847
48h	803	5.37	5.46	51.87	26.2	22.99	gi|75330816	RecName: Full=Thioredoxin F, chloroplastic; Short=OsTrxf; AltName: Full=OsTrx03; Flags: Precursor	ORYSJ	3	0.220801	0.0328205
48h	569	7.69	8.78	51.34	33.48	23.66	gi|75226371	RecName: Full=Outer envelope pore protein 24, chloroplastic; AltName: Full=Chloroplastic outer envelope pore protein of 24 kDa	ORYSJ	4	0.369828	0.0243059
48h	28	48.89	48.9	76.96	61.07	55.48	gi|90110018	RecName: Full=Elongation factor 1-alpha; Short=EF-1-alpha	ORYSJ	47	0.413047	0.000912614
48h	793	5.48	5.6	29.9	12.62	12.62	gi|75163414	RecName: Full=N-carbamoylputrescine amidase	ORYSJ	3	6.19441	0.00467274
48h	955	4.25	4.78	44.05	19.44	13.1	gi|75338581	RecName: Full=Tricin synthase 1; AltName: Full=Caffeoyl-CoA 3-O-methyltransferase ROMT15	ORYSJ	3	6.30957	0.0354469
48h	1495	2.08	2.08	18.71	4.678	4.678	gi|71153740	RecName: Full=Serine/threonine-protein kinase SAPK1; AltName: Full=Osmotic stress/abscisic acid-activated protein kinase 1	ORYSJ	1	13.4277	0.0342866
48h	892	4.63	4.76	30.76	12.77	7.194	gi|75294264	RecName: Full=Preprotein translocase subunit SECY, chloroplastic; AltName: Full=CpSecY; Flags: Precursor	ORYSJ	3	14.3219	0.0341251
48h	895	4.62	4.75	40.19	13.95	7.329	gi|218192543	hypothetical protein OsI_10996 [Oryza sativa Indica Group]	Oryza sativa Indica Group	2	0.349945	0.02456
48h	625	6.9	7.86	30.95	15.62	8.184	gi|218186268	hypothetical protein OsI_37167 [Oryza sativa Indica Group]	Oryza sativa Indica Group	6	2.39883	0.0391517
48h	1174	3.36	4.75	36.98	18.87	15.09	gi|125543323	hypothetical protein OsI_10995 [Oryza sativa Indica Group]	Oryza sativa Indica Group	3	3.69828	0.0215937
48h	798	5.41	6.34	35.7	16.49	10.65	gi|125563499	hypothetical protein OsI_31140 [Oryza sativa Indica Group]	Oryza sativa Indica Group	4	5.59758	0.00351344
48h	717	6.06	6.69	24.54	8.118	7.196	gi|125554114	hypothetical protein OsI_21704 [Oryza sativa Indica Group]	Oryza sativa Indica Group	4	7.31139	0.042411
48h	1418	2.2	2.54	25.46	9.24	2.669	gi|51535759	putative Tryptophan synthase beta chain [Oryza sativa Japonica Group]	Oryza sativa Japonica Group	1	0.0559758	0.0077652
48h	485	8.76	8.93	32.09	12.5	9.142	gi|47900321	GTP cyclohydrolase II/3,4-dihydroxy-2-butanone-4-phosphate synthase [Oryza sativa Japonica Group]	Oryza sativa Japonica Group	4	0.149969	0.0314966
48h	472	8.99	9.11	54.08	35.62	30.04	gi|77556852	Pathogenesis-related protein 5 precursor, putative, expressed [Oryza sativa Japonica Group]	Oryza sativa Japonica Group	5	0.188799	0.0127287
48h	663	6.51	6.66	30.42	17.11	14.83	gi|56785028	putative gamma-carbonic anhydrase [Oryza sativa Japonica Group]	Oryza sativa Japonica Group	4	0.242103	0.0460233
48h	265	14.02	15.08	48.65	30.56	17.88	gi|77554103	Argininosuccinate synthase, chloroplast precursor, putative, expressed [Oryza sativa Japonica Group]	Oryza sativa Japonica Group	8	0.260615	0.0100372
48h	800	5.39	5.65	33.33	11.18	8.333	gi|42408797	putative aminoacylase [Oryza sativa Japonica Group]	Oryza sativa Japonica Group	3	0.30479	0.0423011
48h	722	6.04	7.86	46.35	27.9	19.31	gi|31433224	glutathione S-transferase GSTU6, putative, expressed [Oryza sativa Japonica Group]	Oryza sativa Japonica Group	4	0.359749	0.0168832
48h	16	56.65	59.11	67.08	53.69	46	gi|313575797	70 kDa heat shock protein [Oryza sativa Japonica Group]	Oryza sativa Japonica Group	49	0.432514	0.0443447
48h	345	11.66	11.75	51.21	39.68	31.9	gi|24899397	Putative r40c1 protein - rice [Oryza sativa Japonica Group]	Oryza sativa Japonica Group	8	0.444631	0.00979497
48h	359	11.26	11.49	66.52	47.51	33.03	gi|300659802	unnamed protein product [Oryza sativa Japonica Group]	Oryza sativa Japonica Group	7	0.487529	0.0278046
48h	381	10.65	10.66	72.12	36.28	28.32	gi|215692529	unnamed protein product [Oryza sativa Japonica Group]	Oryza sativa Japonica Group	6	0.519996	0.00354365
48h	543	8.05	8.11	57.85	30.58	30.58	gi|50509904	unknown protein [Oryza sativa Japonica Group]	Oryza sativa Japonica Group	4	0.524808	0.0345266
48h	752	5.96	5.96	52.05	30.99	18.71	gi|41469448	putative 30S ribosomal protein S13 [Oryza sativa Japonica Group]	Oryza sativa Japonica Group	3	0.586138	0.0426861
48h	1532	2.05	2.11	52.24	7.463	7.463	gi|47847776	putative hydroxyproline-rich glycoprotein 1 [Oryza sativa Japonica Group]	Oryza sativa Japonica Group	1	0.597035	0.0277691
48h	41	43.16	43.31	42.83	26.27	20.93	gi|77556660	Elongation factor TS family protein, expressed [Oryza sativa Japonica Group]	Oryza sativa Japonica Group	21	0.597035	0.0475036
48h	281	13.6	13.6	76.7	50.97	47.09	gi|32489830	OSJNBb0039L24.13 [Oryza sativa Japonica Group]	Oryza sativa Japonica Group	8	0.636796	0.00451708
48h	1419	2.2	2.48	43.8	10.85	6.589	gi|28273378	hypothetical protein [Oryza sativa Japonica Group]	Oryza sativa Japonica Group	2	1.52757	0.0398991
48h	602	7.22	7.59	39.54	18.84	11.59	gi|78708519	Alanine aminotransferase 2, putative, expressed [Oryza sativa Japonica Group]	Oryza sativa Japonica Group	4	1.80302	0.0301894
48h	813	5.27	12.21	35.75	12.24	8.857	gi|42409460	putative phosphoglycerate dehydrogenase [Oryza sativa Japonica Group]	Oryza sativa Japonica Group	6	1.92309	0.00423348
48h	1074	3.94	4.02	27.66	6.355	4.299	gi|53791802	putative T complex protein [Oryza sativa Japonica Group]	Oryza sativa Japonica Group	2	2.31206	0.00431834
48h	1329	2.48	2.6	30.02	5.674	2.837	gi|222618678	hypothetical protein OsJ_02228 [Oryza sativa Japonica Group]	Oryza sativa Japonica Group	2	2.35505	0.0264043
48h	117	24.5	24.67	74.45	64.35	55.21	gi|34393251	peroxidase [Oryza sativa Japonica Group]	Oryza sativa Japonica Group	19	2.77971	0.00271412
48h	1208	3.2	3.25	32.29	6.726	4.484	gi|54290836	cis,cis-muconate cycloisomerase -like [Oryza sativa Japonica Group]	Oryza sativa Japonica Group	2	7.04693	0.0332832
48h	1277	2.78	3.92	30.54	10.32	2.338	gi|300572053	unnamed protein product [Oryza sativa Japonica Group]	Oryza sativa Japonica Group	1	7.72681	0.0406143
48h	903	4.55	4.85	30.74	5.277	4.485	gi|300663034	unnamed protein product [Oryza sativa Japonica Group]	Oryza sativa Japonica Group	3	9.46237	0.0226148
48h	1034	4.01	4.24	32.52	7.692	4.72	gi|115436640	Os01g0375200 [Oryza sativa Japonica Group]	Oryza sativa Japonica Group	2	10.0925	0.0351962
48h	1478	2.1	2.16	20.95	3.324	2.312	gi|49388874	putative beta-glucan binding protein [Oryza sativa Japonica Group]	Oryza sativa Japonica Group	1	21.4783	0.0221176
48h	1215	3.16	3.29	41.75	12.28	10.53	gi|115442227	Os01g0948400 [Oryza sativa Japonica Group]	Oryza sativa Japonica Group	2	62.5173	0.0205415
72h	152	21.32	22.21	48.16	31.16	29.46	gi|68565740	RecName: Full=Photosystem Q(B) protein; AltName: Full=32 kDa thylakoid membrane protein; AltName: Full=Photosystem II protein D1; Flags: Precursor	ORYNI	23	0.380189	0.0324137
72h	7	88.55	88.84	83.43	77.91	76.92	gi|68565034	RecName: Full=ATP synthase subunit alpha, chloroplastic; AltName: Full=ATP synthase F1 sector subunit alpha; AltName: Full=F-ATPase subunit alpha	ORYNI	104	0.515229	1.38985e-05
72h	68	31.99	32.19	74.37	60.62	57.81	gi|68051969	RecName: Full=Apocytochrome f; Flags: Precursor	ORYNI	29	0.608135	0.00185811
72h	35	43.52	43.94	63.46	49.26	43.2	gi|75114857	RecName: Full=ATP-dependent zinc metalloprotease FTSH 2, chloroplastic; Short=OsFTSH2; Flags: Precursor	ORYSJ	34	0.390841	0.0197991
72h	118	24.04	24.08	62.22	47.11	41.78	gi|68566176	RecName: Full=Cytochrome b6-f complex iron-sulfur subunit, chloroplastic; AltName: Full=Plastohydroquinone:plastocyanin oxidoreductase iron-sulfur protein; AltName: Full=Rieske iron-sulfur protein; Short=ISP; Short=RISP; Flags: Precursor	ORYSJ	19	0.474242	0.0104469
72h	145	22.07	22.51	68.44	51.4	44.69	gi|75259105	RecName: Full=Porphobilinogen deaminase, chloroplastic; Short=PBG; AltName: Full=Hydroxymethylbilane synthase; Short=HMBS; AltName: Full=Pre-uroporphyrinogen synthase; Flags: Precursor	ORYSJ	17	0.496592	0.0376052
72h	32	44.08	44.39	51.63	30.28	25.97	gi|75232938	RecName: Full=Plasma membrane ATPase; AltName: Full=Proton pump	ORYSJ	26	0.524808	0.00959517
72h	3	116.62	116.73	62.72	51.95	46.32	gi|300680980	RecName: Full=Ferredoxin-dependent glutamate synthase, chloroplastic; AltName: Full=Fd-GOGAT; Flags: Precursor	ORYSJ	77	0.60256	0.00103488
72h	16	59.28	59.28	70.1	61.86	55.93	gi|78099750	RecName: Full=Fructose-bisphosphate aldolase, chloroplastic; Short=ALDP; Flags: Precursor	ORYSJ	73	0.636796	1.11679e-05
72h	1113	3.15	3.44	21.92	5.337	1.56	gi|75333115	RecName: Full=Coatomer subunit alpha-1; AltName: Full=Alpha-coat protein 1; Short=Alpha-COP 1	ORYSJ	2	1.87068	0.0422341
72h	11	72.81	73.03	87.06	69.65	65.42	gi|326319835	ORW1943Ba0077G13.7 [Oryza rufipogon]	Oryza rufipogon	89	0.501187	0.00424313
72h	287	13.76	13.82	61.63	44.77	41.86	gi|4138290	thioredoxin M [Oryza sativa]	Oryza sativa	19	0.515229	0.0235184
72h	452	9.63	9.68	45.69	21.07	12.94	gi|227308508	unnamed protein product [Oryza sativa]	Oryza sativa	4	0.559758	0.0366495
72h	395	10.56	10.57	33.56	25.34	18.15	gi|218192116	hypothetical protein OsI_10067 [Oryza sativa Indica Group]	Oryza sativa Indica Group	6	0.185353	0.00962523
72h	199	17.7	17.83	50.24	30.68	19.81	gi|218196721	hypothetical protein OsI_19812 [Oryza sativa Indica Group]	Oryza sativa Indica Group	8	0.501187	0.00344479
72h	1081	3.35	24.43	34.91	17.61	14.42	gi|125563186	hypothetical protein OsI_30839 [Oryza sativa Indica Group]	Oryza sativa Indica Group	15	0.505825	0.0285776
72h	184	18.68	18.77	32.35	16.29	14.01	gi|125538634	hypothetical protein OsI_06386 [Oryza sativa Indica Group]	Oryza sativa Indica Group	12	3.19154	0.00577122
72h	901	4.3	4.96	32.15	9.395	5.637	gi|125563499	hypothetical protein OsI_31140 [Oryza sativa Indica Group]	Oryza sativa Indica Group	2	7.65597	0.0360169
72h	1256	2.35	2.48	35.69	11.99	7.629	gi|55773816	ribokinase-like [Oryza sativa Japonica Group]	Oryza sativa Japonica Group	2	0.0539511	0.0191104
72h	663	6.26	6.35	41.94	14.52	10.22	gi|32487321	OSJNBa0061C08.3 [Oryza sativa Japonica Group]	Oryza sativa Japonica Group	3	0.239883	0.0158863
72h	859	4.56	4.82	31.39	12.07	7.243	gi|215694904	unnamed protein product [Oryza sativa Japonica Group]	Oryza sativa Japonica Group	2	0.296483	0.0417983
72h	380	10.91	10.92	74.12	54.82	35.53	gi|38093738	putative ribosomal protein [Oryza sativa Japonica Group]	Oryza sativa Japonica Group	8	0.299226	0.0331975
72h	423	10.08	10.48	52.26	25.1	23.05	gi|77550163	Adenylate kinase B, putative, expressed [Oryza sativa Japonica Group]	Oryza sativa Japonica Group	5	0.346737	0.0203556
72h	456	9.51	9.51	50.31	24.23	19.63	gi|28209467	putative ribosomal protein [Oryza sativa Japonica Group]	Oryza sativa Japonica Group	8	0.37325	0.0133916
72h	37	43.35	43.35	73.2	64.52	58.06	gi|41052955	phosphoribulokinase precursor [Oryza sativa Japonica Group]	Oryza sativa Japonica Group	44	0.37325	0.0377443
72h	107	25.42	25.48	68.47	62.07	56.16	gi|45736168	putative photosystem I reaction center subunit II, chloroplast precursor (Photosystem I 20 kDa subunit) (PSI-D) [Oryza sativa Japonica Group]	Oryza sativa Japonica Group	31	0.428549	0.0353992
72h	56	36.5	36.51	73.32	51.04	45.34	gi|41053227	putative hydroxypyruvate reductase [Oryza sativa Japonica Group]	Oryza sativa Japonica Group	22	0.469894	0.0154537
72h	87	28.17	28.36	69.96	60.07	57.6	gi|62733869	chlorophyll a/b-binding protein CP26 precursor - maize [Oryza sativa Japonica Group]	Oryza sativa Japonica Group	56	0.47863	0.0434947
72h	64	33.56	33.81	74.95	57.17	49.25	gi|46805300	translational elongation factor Tu [Oryza sativa Japonica Group]	Oryza sativa Japonica Group	38	0.487529	0.000578036
72h	175	19.13	19.13	81.82	67.27	58.79	gi|31431205	expressed protein [Oryza sativa Japonica Group]	Oryza sativa Japonica Group	9	0.505825	0.00569821
72h	69	31.85	32.51	71.43	54.59	45.15	gi|50508903	putative mRNA binding protein precursor [Oryza sativa Japonica Group]	Oryza sativa Japonica Group	29	0.505825	0.000857183
72h	225	16.44	16.44	53.81	41.1	35.17	gi|3885892	photosystem-1 F subunit precursor [Oryza sativa Japonica Group]	Oryza sativa Japonica Group	15	0.519996	0.0142998
72h	1230	2.48	3.06	33.01	20.39	4.369	gi|50510030	putative 60S ribosomal protein [Oryza sativa Japonica Group]	Oryza sativa Japonica Group	1	0.519996	0.0334908
72h	17	58.79	58.79	87.29	77.12	73.16	gi|31745229	putative glyoxysomal malate dehydrogenase [Oryza sativa Japonica Group]	Oryza sativa Japonica Group	45	0.524808	0.0120325
72h	52	37.24	39.69	78.72	64.1	50.77	gi|40253687	putative oxidoreductase, zinc-binding [Oryza sativa Japonica Group]	Oryza sativa Japonica Group	28	0.524808	0.00186808
72h	58	36.21	38.57	65.61	54.98	50.45	gi|78708842	IAP100, putative, expressed [Oryza sativa Japonica Group]	Oryza sativa Japonica Group	36	0.524808	3.94399e-05
72h	466	9.26	9.27	42.49	27.2	15.8	gi|50725537	putative NADPH-dependent reductase [Oryza sativa Japonica Group]	Oryza sativa Japonica Group	6	0.529663	0.00841339
72h	4	95.05	95.06	71.6	60.16	56.39	gi|28190676	putative transketolase [Oryza sativa Japonica Group]	Oryza sativa Japonica Group	87	0.534564	0.030594
72h	48	38.85	38.85	73.14	58.51	55.32	gi|222616978	hypothetical protein OsJ_35887 [Oryza sativa Japonica Group]	Oryza sativa Japonica Group	33	0.539511	4.10334e-05
72h	168	19.47	19.87	54.13	37.33	32	gi|222625231	hypothetical protein OsJ_11458 [Oryza sativa Japonica Group]	Oryza sativa Japonica Group	13	0.544503	0.047508
72h	27	46.59	47.34	69.13	57.4	53.57	gi|38347311	OSJNBa0042F21.13 [Oryza sativa Japonica Group]	Oryza sativa Japonica Group	45	0.544503	0.000986459
72h	194	18.08	18.14	56.87	41.71	35.07	gi|29367413	H+-transporting ATP synthase chain 9-like protein [Oryza sativa Japonica Group]	Oryza sativa Japonica Group	14	0.564937	0.0175203
72h	74	30.46	30.51	66.3	53.42	51.23	gi|38347448	OSJNBa0076N16.12 [Oryza sativa Japonica Group]	Oryza sativa Japonica Group	36	0.580764	0.00525212
72h	344	11.94	11.95	73.3	52.43	35.92	gi|32489830	OSJNBb0039L24.13 [Oryza sativa Japonica Group]	Oryza sativa Japonica Group	5	0.597035	0.00330122
72h	8	79.48	79.55	68.36	58.93	49.2	gi|222631026	hypothetical protein OsJ_17967 [Oryza sativa Japonica Group]	Oryza sativa Japonica Group	57	0.625173	0.047742
72h	65	33.01	33.39	74.86	55.59	48.88	gi|50509502	putative ATP synthase gamma chain 1, chloroplast (H(+)-transporting two-sector ATPase/F(1)-ATPase/ATPC1) [Oryza sativa Japonica Group]	Oryza sativa Japonica Group	34	0.636796	0.0232319
72h	70	31.67	31.91	68.66	53.61	43.71	gi|50510015	putative alanine aminotransferase [Oryza sativa Japonica Group]	Oryza sativa Japonica Group	30	0.636796	0.00392426
72h	79	29.95	30.06	63.13	39.88	31.06	gi|42408691	glyceraldehyde-3-phosphate dehydrogenase [Oryza sativa Japonica Group]	Oryza sativa Japonica Group	16	0.654636	0.0456621
72h	106	25.43	25.53	61.18	41.18	37.18	gi|297606826	Os07g0180900 [Oryza sativa Japonica Group]	Oryza sativa Japonica Group	18	0.660694	0.0121826
72h	314	12.85	12.93	40.99	22.57	18.81	gi|42409395	putative 3-deoxy-D-arabino-heptulosonate 7-phosphate synthase [Oryza sativa Japonica Group]	Oryza sativa Japonica Group	9	1.5417	0.0345073
72h	382	10.82	11.01	38.71	17.36	7.3	gi|47848048	Peroxisomal fatty acid beta-oxidation multifunctional protein [Oryza sativa Japonica Group]	Oryza sativa Japonica Group	4	1.70608	0.0142431
72h	217	16.84	17	59.62	50.57	48.68	gi|215692497	unnamed protein product [Oryza sativa Japonica Group]	Oryza sativa Japonica Group	18	2.01372	0.00690925
72h	648	6.39	13.07	43.59	27.07	21.08	gi|55700899	TPA: class III peroxidase 16 precursor [Oryza sativa Japonica Group]	Oryza sativa Japonica Group	8	2.0893	0.00318822
72h	181	18.79	20.92	59.88	45.37	37.35	gi|55701039	TPA: class III peroxidase 86 precursor [Oryza sativa Japonica Group]	Oryza sativa Japonica Group	12	2.18776	0.0438727
72h	562	7.66	7.98	36.36	16.82	14.09	gi|21740743	OSJNBa0072K14.5 [Oryza sativa Japonica Group]	Oryza sativa Japonica Group	5	2.33346	0.0429152
72h	156	20.57	20.79	55.83	35.42	28.13	gi|222625829	hypothetical protein OsJ_12653 [Oryza sativa Japonica Group]	Oryza sativa Japonica Group	11	2.55859	0.00293812
72h	956	4.07	8.51	55.88	37.75	22.55	gi|125598459	hypothetical protein OsJ_22614 [Oryza sativa Japonica Group]	Oryza sativa Japonica Group	5	3.10456	0.0403824
72h	446	9.78	12.6	55.43	46.12	37.6	gi|59800021	receptor-like protein kinase [Oryza sativa Japonica Group]	Oryza sativa Japonica Group	10	3.22107	0.0205198
72h	1307	2.23	2.45	15.32	2.786	1.114	gi|222617095	hypothetical protein OsJ_36127 [Oryza sativa Japonica Group]	Oryza sativa Japonica Group	1	4.32514	0.0040596
72h	501	8.38	8.38	57.59	34.18	27.22	gi|77556755	Pathogenesis-related protein Bet v I family protein, expressed [Oryza sativa Japonica Group]	Oryza sativa Japonica Group	5	5.97035	0.0253407
72h	792	5.16	5.19	47.47	30.38	20.89	gi|77556752	Pathogenesis-related protein Bet v I family protein, expressed [Oryza sativa Japonica Group]	Oryza sativa Japonica Group	3	8.62979	0.00167327
72h	146	21.94	21.94	71.19	71.19	67.8	gi|77556724	Thaumatin-like protein precursor, putative, expressed [Oryza sativa Japonica Group]	Oryza sativa Japonica Group	14	9.54993	0.00221588
72h	946	4.11	4.12	47.32	22.32	14.29	gi|222636579	hypothetical protein OsJ_23382 [Oryza sativa Japonica Group]	Oryza sativa Japonica Group	3	11.0662	0.0349189
72h	992	4	4.14	31.83	7.074	7.074	gi|55296793	putative cytochrome b5 reductase [Oryza sativa Japonica Group]	Oryza sativa Japonica Group	2	11.9124	0.0334294
72h	1370	2.07	2.26	25.12	6.88	2.24	gi|108710782	3,4-dihydroxy-2-butanone kinase, putative, expressed [Oryza sativa Japonica Group]	Oryza sativa Japonica Group	1	21.8776	0.0326474
72h	1457	2.02	2.81	18.41	4.318	4.318	gi|50726120	putative hydroxycinnamoyl transferase [Oryza sativa Japonica Group]	Oryza sativa Japonica Group	2	56.4937	0.0195589
72h	1148	2.95	3.05	13.46	2.672	2.672	gi|53792208	putative insulin degrading enzyme [Oryza sativa Japonica Group]	Oryza sativa Japonica Group	2	79.4328	0.0193615

## Sheet: KJ201-Piz-t vs Mock-Piz-t
HPI	N	Unused	Total	% Cov	% Cov (50)	% Cov (95)	Accession	Name	Species	Peptides (95%)	117:116	PVal 117:116
24h	1052	6.28	6.58	40.48	29.05	16.67	gi|37718878	ribosomal protein L17-like protein [Oryza sativa Japonica Group]	Oryza sativa Japonica Group	3	0.483059	0.0283995
24h	335	15.71	16.36	25.62	15.95	13.46	gi|42795619	photosystem I P700 chlorophyll A apoprotein A1 [Oryza sativa Japonica Group]	Oryza sativa Japonica Group	9	0.515229	0.0126792
24h	305	16.67	16.8	36.26	22.66	22.38	gi|68565740	RecName: Full=Photosystem Q(B) protein; AltName: Full=32 kDa thylakoid membrane protein; AltName: Full=Photosystem II protein D1; Flags: Precursor	ORYNI	16	0.539511	0.00215485
24h	267	18	18.23	53.21	35.78	27.75	gi|222640473	hypothetical protein OsJ_27139 [Oryza sativa Japonica Group]	Oryza sativa Japonica Group	12	0.564937	0.013022
24h	177	23.08	23.24	59.01	51.24	44.88	gi|62733869	chlorophyll a/b-binding protein CP26 precursor - maize [Oryza sativa Japonica Group]	Oryza sativa Japonica Group	29	0.580764	0.0401706
24h	136	26.3	26.33	28.32	22.63	21.27	gi|42795618	photosystem I P700 apoprotein A2 [Oryza sativa Japonica Group]	Oryza sativa Japonica Group	15	0.591562	0.00276751
24h	716	9.07	9.29	60.66	50.82	33.61	gi|42407519	putative chlorophyll a/b-binding protein precursor [Oryza sativa Japonica Group]	Oryza sativa Japonica Group	8	0.608135	0.0442465
24h	211	20.67	20.67	59.52	59.52	38.89	gi|50726654	drought-induced S-like ribonuclease [Oryza sativa Japonica Group]	Oryza sativa Japonica Group	17	0.608135	0.0114506
24h	31	46.18	46.18	79.85	68.16	56.97	gi|42408130	putative aminotransferase [Oryza sativa Japonica Group]	Oryza sativa Japonica Group	47	0.613762	0.00443203
24h	111	28.25	28.25	34.04	28.54	27.48	gi|68565738	RecName: Full=Photosystem II CP43 chlorophyll apoprotein; AltName: Full=PSII 43 kDa protein; AltName: Full=Photosystem II 44 kDa reaction center protein; AltName: Full=Protein CP-43; AltName: Full=Protein P6; Flags: Precursor	ORYNI	33	0.636796	0.00626858
24h	292	17.17	17.36	70.53	60	53.16	gi|33087067	ribosomal L9-like protein [Oryza sativa Japonica Group]	Oryza sativa Japonica Group	7	0.642688	0.0423784
24h	365	14.87	15.1	57.51	36.64	27.74	gi|68565728	RecName: Full=NAD(P)H-quinone oxidoreductase subunit H, chloroplastic; AltName: Full=NAD(P)H dehydrogenase subunit H; AltName: Full=NADH-plastoquinone oxidoreductase 49 kDa subunit; AltName: Full=NADH-plastoquinone oxidoreductase subunit H	ORYNI	11	0.654636	0.0447893
24h	25	51.52	51.84	65.09	51.92	44.67	gi|75114857	RecName: Full=ATP-dependent zinc metalloprotease FTSH 2, chloroplastic; Short=OsFTSH2; Flags: Precursor	ORYSJ	33	0.654636	0.020801
24h	134	26.35	26.35	53.41	43.55	33.15	gi|218199777	hypothetical protein OsI_26347 [Oryza sativa Indica Group]	Oryza sativa Indica Group	15	1.64437	0.00225093
24h	841	7.93	7.93	56.91	44.72	35.77	gi|53792234	putative Bowman Birk trypsin inhibitor [Oryza sativa Japonica Group]	Oryza sativa Japonica Group	7	1.65959	0.0288762
24h	255	18.43	18.66	52.58	40.38	32.86	gi|22773227	Putative phosphoserine aminotransferase [Oryza sativa Japonica Group]	Oryza sativa Japonica Group	9	1.97697	0.0348431
24h	166	24.08	24.33	36.21	24.26	17.36	gi|54291038	heat shock protein 90 [Oryza sativa Japonica Group]	Oryza sativa Japonica Group	12	2.05116	0.00541417
24h	155	24.95	25.03	54.97	33.63	31.29	gi|5777629	CAA303717.1 protein [Oryza sativa]	Oryza sativa	13	2.46604	0.0247806
24h	526	11.87	12.96	46.3	32.41	30.25	gi|55701039	TPA: class III peroxidase 86 precursor [Oryza sativa Japonica Group]	Oryza sativa Japonica Group	8	2.46604	0.0379449
24h	903	7.44	7.75	45.74	30.23	21.32	gi|59800021	receptor-like protein kinase [Oryza sativa Japonica Group]	Oryza sativa Japonica Group	4	2.83139	0.016919
24h	228	19.76	24.45	50.08	30.08	23.04	gi|215694344	unnamed protein product [Oryza sativa Japonica Group]	Oryza sativa Japonica Group	16	3.0761	0.010008
24h	369	14.83	15.12	39.66	26.23	22.6	gi|125532648	hypothetical protein OsI_34329 [Oryza sativa Indica Group]	Oryza sativa Indica Group	8	3.13329	0.000976581
24h	905	7.42	8.03	16.59	7.375	4.555	gi|9714392	lipoxygenase [Oryza sativa]	Oryza sativa	4	8.31764	0.0146179
48h	935	4.39	4.41	39.79	18.35	13.95	gi|90399045	H0402C08.17 [Oryza sativa Indica Group]	Oryza sativa Indica Group	4	0.237684	0.0384084
48h	108	25.43	25.48	39.09	24.63	18.01	gi|125544232	hypothetical protein OsI_11950 [Oryza sativa Indica Group]	Oryza sativa Indica Group	15	0.285759	0.033478
48h	353	11.42	11.65	63.75	38.25	26.69	gi|38346874	OSJNBb0004G23.6 [Oryza sativa Japonica Group]	#REF!	6	0.444631	0.037123
48h	263	14.17	20.43	46.82	31.61	22.75	gi|222625800	hypothetical protein OsJ_12578 [Oryza sativa Japonica Group]	Oryza sativa Japonica Group	12	0.465586	0.00600042
48h	1468	2.11	2.17	26.92	5.797	4.969	gi|55168273	putative serine/threonine phosphatase [Oryza sativa Japonica Group]	Oryza sativa Japonica Group	2	0.501187	0.0157413
48h	775	5.65	5.85	25.1	7.5	2.812	gi|222636480	hypothetical protein OsJ_23192 [Oryza sativa Japonica Group]	Oryza sativa Japonica Group	2	0.539511	0.0144227
48h	92	27.49	28.45	56.98	36.5	35.38	gi|54291485	trigger factor-like [Oryza sativa Japonica Group]	Oryza sativa Japonica Group	17	0.625173	0.0445298
48h	1258	2.89	2.97	40.16	15.26	5.622	gi|75131289	RecName: Full=Proteasome subunit alpha type-7-A; AltName: Full=20S proteasome alpha subunit D-1; AltName: Full=20S proteasome subunit alpha-4-A	ORYSJ	1	0.672977	0.0438473
48h	41	43.16	43.31	42.83	26.27	20.93	gi|77556660	Elongation factor TS family protein, expressed [Oryza sativa Japonica Group]	Oryza sativa Japonica Group	21	1.51356	0.0352323
48h	28	48.89	48.9	76.96	61.07	55.48	gi|90110018	RecName: Full=Elongation factor 1-alpha; Short=EF-1-alpha	ORYSJ	47	1.57036	0.0278841
48h	202	16.77	16.77	65.04	39.47	33.83	gi|34394208	putative Ribosome recycling factor, chloroplast precursor [Oryza sativa Japonica Group]	Oryza sativa Japonica Group	18	1.58489	0.0315086
48h	676	6.39	8.43	51.25	43.13	39.38	gi|77552289	Dirigent-like protein, expressed [Oryza sativa Japonica Group]	Oryza sativa Japonica Group	6	1.58489	0.00531685
48h	238	15.24	17.65	54.64	27.59	20.95	gi|57899181	putative peroxidase [Oryza sativa Japonica Group]	Oryza sativa Japonica Group	14	1.67494	0.0357681
48h	281	13.6	13.6	76.7	50.97	47.09	gi|32489830	OSJNBb0039L24.13 [Oryza sativa Japonica Group]	Oryza sativa Japonica Group	8	1.69044	0.0232135
48h	1419	2.2	2.48	43.8	10.85	6.589	gi|28273378	hypothetical protein [Oryza sativa Japonica Group]	Oryza sativa Japonica Group	2	1.75388	0.038047
48h	151	21.04	21.4	50.59	36.13	24.8	gi|77549143	Protein disulfide-isomerase precursor, putative, expressed [Oryza sativa Japonica Group]	Oryza sativa Japonica Group	12	1.75388	0.0171116
48h	1079	3.91	4.56	50	26.8	18	gi|38346913	OSJNBb0015N08.13 [Oryza sativa Japonica Group]	Oryza sativa Japonica Group	5	1.80302	0.0427441
48h	1329	2.48	2.6	30.02	5.674	2.837	gi|222618678	hypothetical protein OsJ_02228 [Oryza sativa Japonica Group]	Oryza sativa Japonica Group	2	1.8197	0.00314599
48h	787	5.54	5.55	50.63	33.13	23.75	gi|77556750	pathogenesis-related protein 10, putative, expressed [Oryza sativa Japonica Group]	Oryza sativa Japonica Group	4	1.90546	0.0241102
48h	124	23.47	24.17	26.79	13.91	11.27	gi|222636266	hypothetical protein OsJ_22738 [Oryza sativa Japonica Group]	Oryza sativa Japonica Group	15	1.99526	0.049803
48h	1295	2.71	3.11	33.82	20.59	6.618	gi|73919918	RecName: Full=Histone H3.3	ORYCO	1	2.07014	0.0270336
48h	93	27.35	27.49	51.58	31.98	28.21	gi|291048382	unnamed protein product [Oryza sativa Japonica Group]	Oryza sativa Japonica Group	18	2.14783	0.0196665
48h	117	24.5	24.67	74.45	64.35	55.21	gi|34393251	peroxidase [Oryza sativa Japonica Group]	Oryza sativa Japonica Group	19	2.35505	0.0361481
48h	168	19.87	20.81	56.43	38.6	30.12	gi|5777629	CAA303717.1 protein [Oryza sativa]	Oryza sativa	13	2.42103	0.027975
48h	1940	1.32	1.39	19.92	4.661	2.966	gi|75219197	RecName: Full=CBS domain-containing protein CBSX1, chloroplastic; AltName: Full=CBS domain-containing protein 2; Short=AtCDCP2; AltName: Full=Protein LOSS OF THE TIMING OF ET AND JA BIOSYNTHESIS 2; Short=AtLEJ2; Flags: Precursor	ARATH	1	2.44343	0.0357998
48h	686	6.27	6.35	26.81	11.79	8.935	gi|6498466	putative importin alpha 2 [Oryza sativa Japonica Group]	Oryza sativa Japonica Group	3	2.60615	0.00351225
48h	170	19.69	19.85	37.71	24.58	21.26	gi|215704389	unnamed protein product [Oryza sativa Japonica Group]	Oryza sativa Japonica Group	13	2.83139	0.00782555
48h	1406	2.22	13.48	41.37	17.84	14.77	gi|297727109	Os09g0491772 [Oryza sativa Japonica Group]	Oryza sativa Japonica Group	11	2.88403	0.0351932
48h	1174	3.36	4.75	36.98	18.87	15.09	gi|125543323	hypothetical protein OsI_10995 [Oryza sativa Indica Group]	Oryza sativa Indica Group	3	2.99226	0.0390825
48h	1083	3.89	3.92	33.98	17.48	15.05	gi|125586136	hypothetical protein OsJ_10711 [Oryza sativa Japonica Group]	Oryza sativa Japonica Group	2	2.99226	0.0027968
48h	734	6.01	6.08	40.77	21.15	21.15	gi|226729275	RecName: Full=Peptide deformylase 1A, chloroplastic; Short=OsPDF1A; Short=PDF 1A; Flags: Precursor	ORYSJ	3	3.76704	0.0328834
48h	872	4.74	4.93	28.94	11.91	8.723	gi|50509180	putative RuvB-like protein 1,49-kDa TATA box-binding protein-interacting protein [Oryza sativa Japonica Group]	Oryza sativa Japonica Group	3	3.80189	0.0280357
48h	702	6.16	6.87	29.28	8.134	5.531	gi|222631465	hypothetical protein OsJ_18414 [Oryza sativa Japonica Group]	Oryza sativa Japonica Group	3	3.87258	0.0237542
48h	1463	2.11	2.74	21.58	7.054	2.905	gi|34394651	putative glucosyltransferase [Oryza sativa Japonica Group]	Oryza sativa Japonica Group	1	3.87258	0.033095
48h	166	20.03	20.33	36.85	19.03	14.35	gi|218201421	hypothetical protein OsI_29815 [Oryza sativa Indica Group]	Oryza sativa Indica Group	11	3.90841	0.0376039
48h	1429	2.18	2.22	22.9	11.01	5.217	gi|50725469	putative WD-40 repeat protein [Oryza sativa Japonica Group]	Oryza sativa Japonica Group	1	5.34564	0.0043369
48h	524	8.2	10.52	41.85	22.47	15.45	gi|55700911	TPA: class III peroxidase 22 precursor [Oryza sativa Japonica Group]	Oryza sativa Japonica Group	5	5.54626	0.0490352
48h	452	9.33	10.15	44.56	26.17	15.28	gi|295420919	unnamed protein product [Oryza sativa]	Oryza sativa	6	5.7544	0.0033909
48h	730	6.02	6.11	64.52	38.71	38.71	gi|19920147	Putative ribosomal protein L23 from chromosome 10 chloroplast insertion [Oryza sativa Japonica Group]	Oryza sativa Japonica Group	3	7.58578	0.0419943
48h	510	8.38	8.46	56.19	31.9	31.9	gi|46806275	putative GTP-binding protein yptm3 [Oryza sativa Japonica Group]	Oryza sativa Japonica Group	5	8.01678	0.0334068
48h	1502	2.07	2.18	24.02	3.712	2.838	gi|297601505	Os03g0689900 [Oryza sativa Japonica Group]	Oryza sativa Japonica Group	1	9.46237	0.0211961
48h	1208	3.2	3.25	32.29	6.726	4.484	gi|54290836	cis,cis-muconate cycloisomerase -like [Oryza sativa Japonica Group]	Oryza sativa Japonica Group	2	10.3753	0.00123081
48h	1789	1.89	1.92	26.36	6.304	4.585	gi|60100207	putative cysteine protease [Oryza sativa Japonica Group]	Oryza sativa Japonica Group	1	87.0964	0.0189832
72h	974	4.03	4.41	30.79	16.14	10.19	gi|326319839	ORW1943Ba0077G13.11 [Oryza rufipogon]	Oryza rufipogon	3	0.140605	0.0151486
72h	1090	3.31	3.36	38.86	18.34	13.1	gi|42409484	ribonuclease [Oryza sativa Japonica Group]	Oryza sativa Japonica Group	3	0.30479	0.0478226
72h	1094	3.28	3.46	20.33	4.132	3.471	gi|78708564	methionyl-tRNA synthetase, putative, expressed [Oryza sativa Japonica Group]	Oryza sativa Japonica Group	2	0.390841	0.026136
72h	804	5.08	5.08	61.46	28.65	20.31	gi|215768587	unnamed protein product [Oryza sativa Japonica Group]	Oryza sativa Japonica Group	3	0.436516	0.0190711
72h	504	8.32	8.32	43.83	26.81	26.81	gi|49387541	alpha 2 subunit of 20S proteasome [Oryza sativa Japonica Group]	Oryza sativa Japonica Group	6	0.591562	0.0261754
72h	655	6.3	6.4	28	15.5	15.5	gi|222635690	hypothetical protein OsJ_21561 [Oryza sativa Japonica Group]	Oryza sativa Japonica Group	4	0.608135	0.0459149
72h	715	5.99	6.14	23.84	6.365	3.236	gi|41053020	putative Eukaryotic translation initiation factor 3 subunit 8 [Oryza sativa Japonica Group]	Oryza sativa Japonica Group	3	0.619441	0.0176749
72h	285	13.87	13.99	48.26	24.36	18.79	gi|46806235	putative UDP-glucosyltransferase [Oryza sativa Japonica Group]	Oryza sativa Japonica Group	7	0.654636	0.0109146
72h	256	15.16	15.25	51.27	40.19	34.49	gi|31433632	Mitochondrial carnitine/acylcarnitine carrier, putative, expressed [Oryza sativa Japonica Group]	Oryza sativa Japonica Group	10	1.51356	0.0463106
72h	269	14.66	14.85	51.04	31.04	20.9	gi|50509751	putative SHOOT1 protein [Oryza sativa Japonica Group]	Oryza sativa Japonica Group	8	1.52757	0.0470066
72h	8	79.48	79.55	68.36	58.93	49.2	gi|222631026	hypothetical protein OsJ_17967 [Oryza sativa Japonica Group]	Oryza sativa Japonica Group	57	1.55597	0.0377505
72h	771	5.37	5.41	46.81	18.44	18.44	gi|52077301	putative Photosystem I reaction center subunit V [Oryza sativa Japonica Group]	Oryza sativa Japonica Group	4	1.59956	0.00244747
72h	1220	2.53	2.86	25.47	5.071	1.297	gi|125543209	hypothetical protein OsI_10852 [Oryza sativa Indica Group]	Oryza sativa Indica Group	1	1.69044	0.00993955
72h	891	4.37	4.46	41.28	21.71	7.034	gi|297597208	Os01g0617900 [Oryza sativa Japonica Group]	Oryza sativa Japonica Group	2	1.70608	0.0035592
72h	79	29.95	30.06	63.13	39.88	31.06	gi|42408691	glyceraldehyde-3-phosphate dehydrogenase [Oryza sativa Japonica Group]	Oryza sativa Japonica Group	16	1.7378	0.0305952
72h	77	30.09	30.11	81.03	72.33	71.94	gi|385717670	triosephosphate isomerase [Oryza sativa Japonica Group]	Oryza sativa Japonica Group	35	1.94089	0.0184488
72h	373	11.17	11.23	32.43	16.31	14.76	gi|55297191	putative 5-enolpyruvylshikimate-3-phosphate synthase [Oryza sativa Japonica Group]	Oryza sativa Japonica Group	6	2.10863	0.0357332
72h	276	14.28	14.4	42.6	25.49	19.24	gi|75249275	RecName: Full=ATP-citrate synthase beta chain protein 1; Short=ATP-citrate synthase B-1; AltName: Full=ATP-citrate lyase B-1; AltName: Full=Citrate cleavage enzyme B-1	ORYSJ	9	2.14783	0.0458244
72h	705	6	6.1	34.38	13.54	13.54	gi|75291011	RecName: Full=Probable aquaporin PIP2-2; AltName: Full=OsPIP2;2; AltName: Full=Plasma membrane intrinsic protein 2-2	ORYSJ	5	2.24905	0.00339291
72h	340	12	12.1	57.64	32.31	30.57	gi|125539752	hypothetical protein OsI_07520 [Oryza sativa Indica Group]	Oryza sativa Indica Group	7	2.26987	0.0442175
72h	224	16.53	16.55	48.91	30.9	29.93	gi|81686700	glutamate dehydrogenase 1 [Oryza sativa Japonica Group]	Oryza sativa Japonica Group	10	2.31206	0.0488612
72h	440	9.9	10.01	38.4	18.51	14.36	gi|81686717	NAD-dependent isocitrate dehydrogenase a [Oryza sativa Japonica Group]	Oryza sativa Japonica Group	5	2.35505	0.019354
72h	543	7.87	7.95	33.27	10.5	7.723	gi|90265122	H0811E11.5 [Oryza sativa Indica Group]	Oryza sativa Indica Group	4	2.39883	0.0195014
72h	271	14.53	14.53	78.11	51.48	51.48	gi|42407865	putative mitochondrial F0 ATP synthase D chain [Oryza sativa Japonica Group]	Oryza sativa Japonica Group	9	2.46604	0.0405691
72h	109	25	27.64	57.89	40.69	23.82	gi|110289207	Chaperonin CPN60-1, mitochondrial precursor, putative, expressed [Oryza sativa Japonica Group]	Oryza sativa Japonica Group	14	2.63027	0.0272954
72h	349	11.77	11.87	44.46	22.83	19.25	gi|5679686	protein phosphatase 2A A subunit [Oryza sativa]	Oryza sativa	9	2.77971	0.0270304
72h	43	40.75	41.22	46.06	32.57	25.52	gi|257665951	unnamed protein product [Oryza sativa Japonica Group]	Oryza sativa Japonica Group	25	2.77971	0.018267
72h	1383	2.06	2.14	29.02	6.585	4.146	gi|222634968	hypothetical protein OsJ_20155 [Oryza sativa Japonica Group]	Oryza sativa Japonica Group	1	2.83139	0.0435585
72h	1173	2.82	2.84	56.25	40.18	40.18	gi|55584168	RecName: Full=Glutaredoxin-C6; AltName: Full=Glutaredoxin-C2 homolog 1	ORYSJ	3	2.93765	0.00322455
72h	446	9.78	12.6	55.43	46.12	37.6	gi|59800021	receptor-like protein kinase [Oryza sativa Japonica Group]	Oryza sativa Japonica Group	10	3.01995	0.0385027
72h	1278	2.31	2.31	23.66	17.56	9.924	gi|385718836	profilin A protein [Oryza sativa]	Oryza sativa	2	4.48745	0.0212433
72h	1656	1.82	2.03	18.86	5.474	3.163	gi|122169030	RecName: Full=ATP-dependent zinc metalloprotease FTSH 8, mitochondrial; Short=OsFTSH8; Flags: Precursor	ORYSJ	1	4.7863	0.0455163
72h	1238	2.43	7.17	17.87	2.055	1.028	gi|222622018	hypothetical protein OsJ_05035 [Oryza sativa Japonica Group]	Oryza sativa Japonica Group	3	5.05825	0.0430529
72h	958	4.07	4.12	37.36	9.341	9.341	gi|49388615	putative inositol-1-monophosphatase [Oryza sativa Japonica Group]	Oryza sativa Japonica Group	2	6.30957	0.00363762
72h	900	4.31	4.39	29.18	5.118	3.181	gi|218189585	hypothetical protein OsI_04878 [Oryza sativa Indica Group]	Oryza sativa Indica Group	2	6.48634	0.0404966
72h	1067	3.48	3.56	29.86	13.42	13.42	gi|48717082	putative O-diphenol-O-methyl transferase [Oryza sativa Japonica Group]	Oryza sativa Japonica Group	2	6.54636	0.0420241
72h	674	6.13	6.2	31.67	17.79	16.37	gi|50540752	putative alcohol dehydrogenase [Oryza sativa Japonica Group]	Oryza sativa Japonica Group	3	7.24436	0.0397092
72h	1431	2.03	34.7	50.84	33.28	26.76	gi|41052909	putative RuBisCO subunit binding-protein beta subunit, chloroplast precursor [Oryza sativa Japonica Group]	Oryza sativa Japonica Group	25	9.28966	0.036617
72h	1471	2.02	2.02	18.47	6.306	6.306	gi|354805140	Utp11 [Oryza australiensis]	Oryza australiensis	1	9.37562	0.0368364
72h	1815	1.16	1.34	23.18	2.727	1.97	gi|78707774	Armadillo/beta-catenin-like repeat family protein, expressed [Oryza sativa Japonica Group]	Oryza sativa Japonica Group	1	9.54993	0.0370557
72h	760	5.47	5.5	57.32	39.02	26.22	gi|22535619	putative pathogenesis-related protein 1 [Oryza sativa Japonica Group]	Oryza sativa Japonica Group	3	9.90832	0.00210373
72h	1159	2.88	2.92	47.17	11.32	11.32	gi|50726253	unknown protein [Oryza sativa Japonica Group]	Oryza sativa Japonica Group	2	10.3753	0.00267882
72h	1408	2.05	2.05	23.43	6.725	1.735	gi|222612313	hypothetical protein OsJ_30452 [Oryza sativa Japonica Group]	Oryza sativa Japonica Group	1	10.4713	0.0374517
72h	1335	2.15	2.15	33	14.39	4.715	gi|215687149	unnamed protein product [Oryza sativa Japonica Group]	Oryza sativa Japonica Group	1	11.1686	0.0340498
72h	1341	2.13	3.86	18.33	7.334	1.586	gi|255290456	unnamed protein product [Oryza sativa]	Oryza sativa	2	12.7057	0.0357145
72h	1633	1.93	2.14	15.57	2.39	1.157	gi|125602995	hypothetical protein OsJ_26892 [Oryza sativa Japonica Group]	Oryza sativa Japonica Group	1	12.7057	0.0303117
72h	1398	2.05	2.19	23.82	1.151	1.151	gi|222612526	hypothetical protein OsJ_30888 [Oryza sativa Japonica Group]	Oryza sativa Japonica Group	1	13.9316	0.0350966
72h	734	5.77	10.95	42.7	27.81	27.81	gi|7804489	cytosolic glutamine synthetase 1;1 [Oryza sativa Japonica Group]	Oryza sativa Japonica Group	9	14.0605	0.0490573
72h	1044	3.66	3.69	35.66	16.67	12.02	gi|48716956	putative mitochondrial NADH:ubiquinone oxidoreductase 29 kDa subunit [Oryza sativa Japonica Group]	Oryza sativa Japonica Group	3	28.3139	0.000857954
72h	1695	1.68	1.72	16.61	2.297	2.297	gi|222640629	hypothetical protein OsJ_27460 [Oryza sativa Japonica Group]	Oryza sativa Japonica Group	1	87.9023	0.0182308

## Sheet: RB22-Piz-t vs Mock-Piz-t
HPI	N	Unused	Total	% Cov	% Cov (50)	% Cov (95)	Accession	Name	Species	Peptides (95%)	118:116	PVal 118:116
24h	2505	1.7	15.53	43.46	27.35	21.48	gi|218188192	hypothetical protein OsI_01871 [Oryza sativa Indica Group]	Oryza sativa Indica Group	9	0.0260615	0.0356791
24h	211	20.67	20.67	59.52	59.52	38.89	gi|50726654	drought-induced S-like ribonuclease [Oryza sativa Japonica Group]	Oryza sativa Japonica Group	17	0.436516	0.00170913
24h	670	9.68	9.68	41.83	29.48	27.09	gi|50726657	putative RNase S-like protein precursor [Oryza sativa Japonica Group]	Oryza sativa Japonica Group	7	0.461318	0.0388463
24h	136	26.3	26.33	28.32	22.63	21.27	gi|42795618	photosystem I P700 apoprotein A2 [Oryza sativa Japonica Group]	Oryza sativa Japonica Group	15	0.564937	0.00358893
24h	2278	2	37.01	75.14	68.99	58.1	gi|125558506	hypothetical protein OsI_26177 [Oryza sativa Indica Group]	Oryza sativa Indica Group	27	0.60256	0.0368124
24h	305	16.67	16.8	36.26	22.66	22.38	gi|68565740	RecName: Full=Photosystem Q(B) protein; AltName: Full=32 kDa thylakoid membrane protein; AltName: Full=Photosystem II protein D1; Flags: Precursor	ORYNI	16	0.613762	0.0179045
24h	206	20.77	21.14	70.07	67.15	58.76	gi|7339529	voltage-dependent anion channel [Oryza sativa]	Oryza sativa	12	0.625173	0.0470176
24h	364	14.87	15.17	38.98	23.35	17.14	gi|222617206	hypothetical protein OsJ_36349 [Oryza sativa Japonica Group]	Oryza sativa Japonica Group	8	0.630957	0.029935
24h	111	28.25	28.25	34.04	28.54	27.48	gi|68565738	RecName: Full=Photosystem II CP43 chlorophyll apoprotein; AltName: Full=PSII 43 kDa protein; AltName: Full=Photosystem II 44 kDa reaction center protein; AltName: Full=Protein CP-43; AltName: Full=Protein P6; Flags: Precursor	ORYNI	33	0.654636	0.0436226
24h	18	55.76	56.04	42.1	26.46	17.33	gi|77552802	Clathrin heavy chain, putative, expressed [Oryza sativa Japonica Group]	Oryza sativa Japonica Group	29	1.65959	0.00607592
24h	166	24.08	24.33	36.21	24.26	17.36	gi|54291038	heat shock protein 90 [Oryza sativa Japonica Group]	Oryza sativa Japonica Group	12	1.69044	0.0418155
24h	62	36.97	37.44	62.94	51.06	40.17	gi|115479433	Os09g0446800 [Oryza sativa Japonica Group]	Oryza sativa Japonica Group	21	1.70608	0.0183225
24h	227	19.77	20.16	28.69	15.21	12.1	gi|222635978	hypothetical protein OsJ_22145 [Oryza sativa Japonica Group]	Oryza sativa Japonica Group	9	1.78649	0.0240395
24h	369	14.83	15.12	39.66	26.23	22.6	gi|125532648	hypothetical protein OsI_34329 [Oryza sativa Indica Group]	Oryza sativa Indica Group	8	1.90546	0.0201386
24h	155	24.95	25.03	54.97	33.63	31.29	gi|5777629	CAA303717.1 protein [Oryza sativa]	Oryza sativa	13	2.29087	0.0377943
24h	16	56.97	57.08	61.76	49.88	41.91	gi|401140	RecName: Full=Sucrose synthase 1; Short=OsSUS1; AltName: Full=Sucrose synthase 2; Short=RSs2; AltName: Full=Sucrose-UDP glucosyltransferase 1	ORYSJ	40	5.39511	2.06059e-07
24h	905	7.42	8.03	16.59	7.375	4.555	gi|9714392	lipoxygenase [Oryza sativa]	Oryza sativa	4	6.30957	0.0195224
48h	747	5.98	6.02	24.24	10.26	10.26	gi|49388150	putative fumarylacetoacetate hydrolase [Oryza sativa Japonica Group]	Oryza sativa Japonica Group	4	0.167494	0.0429404
48h	1005	4.07	4.2	24.81	3.418	2.426	gi|75109943	RecName: Full=Coatomer subunit beta'-1; AltName: Full=Beta'-coat protein 1; Short=Beta'-COP 1	ORYSJ	2	0.18197	0.0360166
48h	1390	2.26	28.72	46.15	28.93	25.92	gi|41052909	putative RuBisCO subunit binding-protein beta subunit, chloroplast precursor [Oryza sativa Japonica Group]	Oryza sativa Japonica Group	21	0.280543	0.0469241
48h	1376	2.32	2.51	35.76	17.88	7.285	gi|52353474	putative cystein proteinase inhibator [Oryza sativa Japonica Group]	Oryza sativa Japonica Group	1	0.30479	0.0471323
48h	1409	2.22	2.24	23.16	9.809	3.542	gi|38345688	OSJNBb0070J16.4 [Oryza sativa Japonica Group]	Oryza sativa Japonica Group	1	0.398107	0.036017
48h	1426	2.18	2.31	31.83	10.88	4.244	gi|125560214	hypothetical protein OsI_27889 [Oryza sativa Indica Group]	Oryza sativa Indica Group	1	0.457088	0.0437327
48h	830	5.17	5.46	27.76	8.007	6.406	gi|218199255	hypothetical protein OsI_25249 [Oryza sativa Indica Group]	Oryza sativa Indica Group	3	0.619441	0.0371175
48h	899	4.58	5.35	18.41	8.951	7.417	gi|77557068	Pyruvate dehydrogenase E1 component beta subunit, putative, expressed [Oryza sativa Japonica Group]	Oryza sativa Japonica Group	3	1.5417	0.00355675
48h	366	10.98	11	54.24	27.31	24.72	gi|297606267	Os06g0646500 [Oryza sativa Japonica Group]	Oryza sativa Japonica Group	6	1.55597	0.0091696
48h	115	24.67	24.68	64.46	56.63	44.88	gi|75141370	RecName: Full=Malate dehydrogenase, cytoplasmic; AltName: Full=PP37	ORYSJ	19	1.61436	0.0422616
48h	1346	2.42	2.42	38.3	8.511	5.106	gi|77555805	DnaJ domain containing protein, expressed [Oryza sativa Japonica Group]	Oryza sativa Japonica Group	1	1.65959	0.0386175
48h	281	13.6	13.6	76.7	50.97	47.09	gi|32489830	OSJNBb0039L24.13 [Oryza sativa Japonica Group]	Oryza sativa Japonica Group	8	1.8197	0.00220237
48h	1419	2.2	2.48	43.8	10.85	6.589	gi|28273378	hypothetical protein [Oryza sativa Japonica Group]	Oryza sativa Japonica Group	2	1.83654	0.0380155
48h	161	20.36	21.18	44.12	22.38	15.42	gi|222623975	hypothetical protein OsJ_08986 [Oryza sativa Japonica Group]	Oryza sativa Japonica Group	10	2.03236	0.000496946
48h	170	19.69	19.85	37.71	24.58	21.26	gi|215704389	unnamed protein product [Oryza sativa Japonica Group]	Oryza sativa Japonica Group	13	2.10863	0.0200285
48h	124	23.47	24.17	26.79	13.91	11.27	gi|222636266	hypothetical protein OsJ_22738 [Oryza sativa Japonica Group]	Oryza sativa Japonica Group	15	2.24905	0.0204784
48h	1940	1.32	1.39	19.92	4.661	2.966	gi|75219197	RecName: Full=CBS domain-containing protein CBSX1, chloroplastic; AltName: Full=CBS domain-containing protein 2; Short=AtCDCP2; AltName: Full=Protein LOSS OF THE TIMING OF ET AND JA BIOSYNTHESIS 2; Short=AtLEJ2; Flags: Precursor	ARATH	1	2.31206	0.0348768
48h	676	6.39	8.43	51.25	43.13	39.38	gi|77552289	Dirigent-like protein, expressed [Oryza sativa Japonica Group]	Oryza sativa Japonica Group	6	2.35505	0.00407329
48h	172	19.41	19.58	49.56	28.04	27.16	gi|21741699	OJ991113_30.4 [Oryza sativa Japonica Group]	Oryza sativa Japonica Group	10	2.37684	0.0420444
48h	166	20.03	20.33	36.85	19.03	14.35	gi|218201421	hypothetical protein OsI_29815 [Oryza sativa Indica Group]	Oryza sativa Indica Group	11	2.60615	0.0463498
48h	1941	1.32	1.37	19.46	3.784	2.432	gi|215694414	unnamed protein product [Oryza sativa Japonica Group]	Oryza sativa Japonica Group	1	2.60615	0.0417047
48h	1406	2.22	13.48	41.37	17.84	14.77	gi|297727109	Os09g0491772 [Oryza sativa Japonica Group]	Oryza sativa Japonica Group	11	3.04789	0.0353278
48h	1418	2.2	2.54	25.46	9.24	2.669	gi|51535759	putative Tryptophan synthase beta chain [Oryza sativa Japonica Group]	Oryza sativa Japonica Group	1	3.16228	0.0421155
48h	1586	2.02	2.15	25.3	2.926	2.238	gi|222632365	hypothetical protein OsJ_19347 [Oryza sativa Japonica Group]	Oryza sativa Japonica Group	1	3.25087	0.0378048
48h	1295	2.71	3.11	33.82	20.59	6.618	gi|73919918	RecName: Full=Histone H3.3	ORYCO	1	3.31131	0.04589
48h	1174	3.36	4.75	36.98	18.87	15.09	gi|125543323	hypothetical protein OsI_10995 [Oryza sativa Indica Group]	Oryza sativa Indica Group	3	3.31131	0.0384952
48h	1429	2.18	2.22	22.9	11.01	5.217	gi|50725469	putative WD-40 repeat protein [Oryza sativa Japonica Group]	Oryza sativa Japonica Group	1	3.40408	0.00570464
48h	303	12.85	13.03	80.49	61.46	36.1	gi|50509197	putative ATP synthase delta' chain, mitochondrial precursor [Oryza sativa Japonica Group]	Oryza sativa Japonica Group	7	3.90841	0.0240441
48h	1415	2.21	2.25	21	8.658	8.658	gi|297597666	Os01g0764900 [Oryza sativa Japonica Group]	Oryza sativa Japonica Group	3	4.92039	0.0413017
48h	452	9.33	10.15	44.56	26.17	15.28	gi|295420919	unnamed protein product [Oryza sativa]	Oryza sativa	6	4.96592	0.00376687
48h	872	4.74	4.93	28.94	11.91	8.723	gi|50509180	putative RuvB-like protein 1,49-kDa TATA box-binding protein-interacting protein [Oryza sativa Japonica Group]	Oryza sativa Japonica Group	3	5.44503	0.0190087
48h	734	6.01	6.08	40.77	21.15	21.15	gi|226729275	RecName: Full=Peptide deformylase 1A, chloroplastic; Short=OsPDF1A; Short=PDF 1A; Flags: Precursor	ORYSJ	3	5.91562	0.0207591
48h	730	6.02	6.11	64.52	38.71	38.71	gi|19920147	Putative ribosomal protein L23 from chromosome 10 chloroplast insertion [Oryza sativa Japonica Group]	Oryza sativa Japonica Group	3	6.85488	0.0418133
48h	510	8.38	8.46	56.19	31.9	31.9	gi|46806275	putative GTP-binding protein yptm3 [Oryza sativa Japonica Group]	Oryza sativa Japonica Group	5	9.12011	0.0329957
48h	1502	2.07	2.18	24.02	3.712	2.838	gi|297601505	Os03g0689900 [Oryza sativa Japonica Group]	Oryza sativa Japonica Group	1	9.28966	0.0205375
48h	806	5.34	5.71	29.45	9.76	7.363	gi|13357257	putative cytochrome P450 monooxygenase [Oryza sativa Japonica Group]	Oryza sativa Japonica Group	3	10	0.0391796
48h	1208	3.2	3.25	32.29	6.726	4.484	gi|54290836	cis,cis-muconate cycloisomerase -like [Oryza sativa Japonica Group]	Oryza sativa Japonica Group	2	15.9956	0.00116922
72h	1135	3.04	3.2	18.86	3.604	1.928	gi|125570055	hypothetical protein OsJ_01438 [Oryza sativa Japonica Group]	Oryza sativa Japonica Group	2	0.114815	0.0305639
72h	1057	3.53	3.77	34.23	18.45	14.58	gi|297606777	Os07g0164300 [Oryza sativa Japonica Group]	Oryza sativa Japonica Group	3	0.12942	0.0387628
72h	1081	3.35	24.43	34.91	17.61	14.42	gi|125563186	hypothetical protein OsI_30839 [Oryza sativa Indica Group]	Oryza sativa Indica Group	15	0.20893	0.0267184
72h	722	5.94	6.49	30.22	9.051	6.131	gi|51090862	putative acyl-CoA oxidase ACX3 [Oryza sativa Japonica Group]	Oryza sativa Japonica Group	3	0.242103	0.0477231
72h	790	5.17	5.19	27.42	12.67	9.447	gi|222637272	hypothetical protein OsJ_24720 [Oryza sativa Japonica Group]	Oryza sativa Japonica Group	3	0.283139	0.020367
72h	438	9.95	10.15	44.7	25.16	16.42	gi|55296661	putative UDP-glycosyltransferase [Oryza sativa Japonica Group]	Oryza sativa Japonica Group	6	0.316228	0.0462909
72h	738	5.7	5.84	30.55	13.5	10.66	gi|218189022	hypothetical protein OsI_03671 [Oryza sativa Indica Group]	Oryza sativa Indica Group	4	0.325087	0.0346637
72h	839	4.72	5.17	21.23	6.565	3.392	gi|328864183	trehalose-6-phosphate synthase 2 [Oryza sativa Indica Group]	Oryza sativa Indica Group	2	0.387258	0.0339537
72h	187	18.33	18.73	55.5	43.97	40.21	gi|24899397	Putative r40c1 protein - rice [Oryza sativa Japonica Group]	Oryza sativa Japonica Group	13	0.440555	0.0315265
72h	368	11.28	11.48	56.22	42.16	42.16	gi|50252089	unknown protein [Oryza sativa Japonica Group]	Oryza sativa Japonica Group	8	0.474242	0.0178632
72h	835	4.74	4.8	31.62	12.94	6.366	gi|41052923	hydroperoxide lyase [Oryza sativa Japonica Group]	Oryza sativa Japonica Group	2	0.496592	0.0405388
72h	1362	2.09	2.2	28.42	6.105	4.211	gi|218194733	hypothetical protein OsI_15626 [Oryza sativa Indica Group]	Oryza sativa Indica Group	1	0.510505	0.0281992
72h	400	10.46	10.62	60.28	52.48	41.13	gi|90399093	H0413E07.6 [Oryza sativa Indica Group]	Oryza sativa Indica Group	10	0.534564	0.0086826
72h	361	11.44	11.51	59.23	45.64	35.38	gi|222624887	hypothetical protein OsJ_10762 [Oryza sativa Japonica Group]	Oryza sativa Japonica Group	9	0.559758	0.0239491
72h	449	9.72	9.76	50.57	28.14	17.49	gi|125585428	hypothetical protein OsJ_09949 [Oryza sativa Japonica Group]	Oryza sativa Japonica Group	4	0.597035	0.0451925
72h	83	28.68	28.7	53.85	43.31	36.45	gi|75261364	RecName: Full=Leucine aminopeptidase 2, chloroplastic; AltName: Full=Leucyl aminopeptidase 2; Short=LAP 2; AltName: Full=Proline aminopeptidase 2; AltName: Full=Prolyl aminopeptidase 2; Flags: Precursor	ORYSJ	21	1.51356	0.0186074
72h	79	29.95	30.06	63.13	39.88	31.06	gi|42408691	glyceraldehyde-3-phosphate dehydrogenase [Oryza sativa Japonica Group]	Oryza sativa Japonica Group	16	1.52757	0.0279983
72h	891	4.37	4.46	41.28	21.71	7.034	gi|297597208	Os01g0617900 [Oryza sativa Japonica Group]	Oryza sativa Japonica Group	2	1.5417	0.00365515
72h	1202	2.63	2.66	35.29	12.94	9.176	gi|57900427	putative seryl-tRNA synthetase [Oryza sativa Japonica Group]	Oryza sativa Japonica Group	3	1.55597	0.0384587
72h	1129	3.08	3.17	17.53	6.261	5.546	gi|218189384	hypothetical protein OsI_04449 [Oryza sativa Indica Group]	Oryza sativa Indica Group	2	1.61436	0.0406015
72h	167	19.56	20.06	50	38.89	27.55	gi|57900129	putative transaldolase [Oryza sativa Japonica Group]	Oryza sativa Japonica Group	11	1.64437	0.0233033
72h	57	36.26	36.47	54.78	37.54	34.35	gi|77555961	Phenylalanine ammonia-lyase, putative, expressed [Oryza sativa Japonica Group]	Oryza sativa Japonica Group	21	1.64437	0.0495531
72h	66	32.79	32.89	64.09	49.8	42.66	gi|125580559	hypothetical protein OsJ_05114 [Oryza sativa Japonica Group]	Oryza sativa Japonica Group	32	1.65959	0.00661684
72h	37	43.35	43.35	73.2	64.52	58.06	gi|41052955	phosphoribulokinase precursor [Oryza sativa Japonica Group]	Oryza sativa Japonica Group	44	1.67494	0.0124167
72h	771	5.37	5.41	46.81	18.44	18.44	gi|52077301	putative Photosystem I reaction center subunit V [Oryza sativa Japonica Group]	Oryza sativa Japonica Group	4	1.67494	0.00229305
72h	8	79.48	79.55	68.36	58.93	49.2	gi|222631026	hypothetical protein OsJ_17967 [Oryza sativa Japonica Group]	Oryza sativa Japonica Group	57	1.7378	0.0064309
72h	77	30.09	30.11	81.03	72.33	71.94	gi|385717670	triosephosphate isomerase [Oryza sativa Japonica Group]	Oryza sativa Japonica Group	35	1.85353	0.0104041
72h	370	11.24	11.24	53.25	36.99	23.17	gi|53792234	putative Bowman Birk trypsin inhibitor [Oryza sativa Japonica Group]	Oryza sativa Japonica Group	5	1.92309	0.0438386
72h	117	24.22	25.57	71.09	45.89	35.54	gi|57899181	putative peroxidase [Oryza sativa Japonica Group]	Oryza sativa Japonica Group	18	1.92309	0.0416583
72h	32	44.08	44.39	51.63	30.28	25.97	gi|75232938	RecName: Full=Plasma membrane ATPase; AltName: Full=Proton pump	ORYSJ	26	2.03236	0.0124258
72h	50	37.8	38.39	78.9	64.16	57.23	gi|38345506	OSJNBa0039K24.4 [Oryza sativa Japonica Group]	Oryza sativa Japonica Group	29	2.0893	0.0463306
72h	440	9.9	10.01	38.4	18.51	14.36	gi|81686717	NAD-dependent isocitrate dehydrogenase a [Oryza sativa Japonica Group]	Oryza sativa Japonica Group	5	2.26987	0.0305831
72h	275	14.36	45.31	67.23	54	43.85	gi|313575797	70 kDa heat shock protein [Oryza sativa Japonica Group]	Oryza sativa Japonica Group	45	2.31206	0.0181395
72h	107	25.42	25.48	68.47	62.07	56.16	gi|45736168	putative photosystem I reaction center subunit II, chloroplast precursor (Photosystem I 20 kDa subunit) (PSI-D) [Oryza sativa Japonica Group]	Oryza sativa Japonica Group	31	2.37684	0.00299701
72h	254	15.19	27.26	46.55	27.95	21.38	gi|75225211	RecName: Full=Putative aconitate hydratase, cytoplasmic; Short=Aconitase; AltName: Full=Citrate hydro-lyase	ORYSJ	18	2.39883	0.00802965
72h	224	16.53	16.55	48.91	30.9	29.93	gi|81686700	glutamate dehydrogenase 1 [Oryza sativa Japonica Group]	Oryza sativa Japonica Group	10	2.44343	0.0421976
72h	705	6	6.1	34.38	13.54	13.54	gi|75291011	RecName: Full=Probable aquaporin PIP2-2; AltName: Full=OsPIP2;2; AltName: Full=Plasma membrane intrinsic protein 2-2	ORYSJ	5	2.46604	0.00355561
72h	543	7.87	7.95	33.27	10.5	7.723	gi|90265122	H0811E11.5 [Oryza sativa Indica Group]	Oryza sativa Indica Group	4	2.51189	0.0299503
72h	1173	2.82	2.84	56.25	40.18	40.18	gi|55584168	RecName: Full=Glutaredoxin-C6; AltName: Full=Glutaredoxin-C2 homolog 1	ORYSJ	3	2.93765	0.00325584
72h	109	25	27.64	57.89	40.69	23.82	gi|110289207	Chaperonin CPN60-1, mitochondrial precursor, putative, expressed [Oryza sativa Japonica Group]	Oryza sativa Japonica Group	14	3.10456	0.0241772
72h	562	7.66	7.98	36.36	16.82	14.09	gi|21740743	OSJNBa0072K14.5 [Oryza sativa Japonica Group]	Oryza sativa Japonica Group	5	3.34195	0.0199391
72h	43	40.75	41.22	46.06	32.57	25.52	gi|257665951	unnamed protein product [Oryza sativa Japonica Group]	Oryza sativa Japonica Group	25	3.43558	0.00789852
72h	1656	1.82	2.03	18.86	5.474	3.163	gi|122169030	RecName: Full=ATP-dependent zinc metalloprotease FTSH 8, mitochondrial; Short=OsFTSH8; Flags: Precursor	ORYSJ	1	3.59749	0.0437344
72h	446	9.78	12.6	55.43	46.12	37.6	gi|59800021	receptor-like protein kinase [Oryza sativa Japonica Group]	Oryza sativa Japonica Group	10	3.7325	0.00402932
72h	1067	3.48	3.56	29.86	13.42	13.42	gi|48717082	putative O-diphenol-O-methyl transferase [Oryza sativa Japonica Group]	Oryza sativa Japonica Group	2	3.76704	0.0466556
72h	1278	2.31	2.31	23.66	17.56	9.924	gi|385718836	profilin A protein [Oryza sativa]	Oryza sativa	2	4.57088	0.0238889
72h	792	5.16	5.19	47.47	30.38	20.89	gi|77556752	Pathogenesis-related protein Bet v I family protein, expressed [Oryza sativa Japonica Group]	Oryza sativa Japonica Group	3	4.7863	0.0252137
72h	900	4.31	4.39	29.18	5.118	3.181	gi|218189585	hypothetical protein OsI_04878 [Oryza sativa Indica Group]	Oryza sativa Indica Group	2	6.0256	0.0409285
72h	1238	2.43	7.17	17.87	2.055	1.028	gi|222622018	hypothetical protein OsJ_05035 [Oryza sativa Japonica Group]	Oryza sativa Japonica Group	3	6.60694	0.0386746
72h	1060	3.5	3.68	22.25	4.239	2.505	gi|125601587	hypothetical protein OsJ_25659 [Oryza sativa Japonica Group]	Oryza sativa Japonica Group	2	7.58578	0.0400499
72h	146	21.94	21.94	71.19	71.19	67.8	gi|77556724	Thaumatin-like protein precursor, putative, expressed [Oryza sativa Japonica Group]	Oryza sativa Japonica Group	14	7.58578	0.0432009
72h	794	5.13	10.17	40.12	21.26	17.66	gi|55700923	TPA: class III peroxidase 28 precursor [Oryza sativa Japonica Group]	Oryza sativa Japonica Group	7	8.79023	0.00393811
72h	1471	2.02	2.02	18.47	6.306	6.306	gi|354805140	Utp11 [Oryza australiensis]	Oryza australiensis	1	9.2045	0.0414482
72h	1341	2.13	3.86	18.33	7.334	1.586	gi|255290456	unnamed protein product [Oryza sativa]	Oryza sativa	2	9.81748	0.0372391
72h	1431	2.03	34.7	50.84	33.28	26.76	gi|41052909	putative RuBisCO subunit binding-protein beta subunit, chloroplast precursor [Oryza sativa Japonica Group]	Oryza sativa Japonica Group	25	11.9124	0.0374608
72h	1815	1.16	1.34	23.18	2.727	1.97	gi|78707774	Armadillo/beta-catenin-like repeat family protein, expressed [Oryza sativa Japonica Group]	Oryza sativa Japonica Group	1	12.2462	0.0410488
72h	1408	2.05	2.05	23.43	6.725	1.735	gi|222612313	hypothetical protein OsJ_30452 [Oryza sativa Japonica Group]	Oryza sativa Japonica Group	1	12.4738	0.0356241
72h	1159	2.88	2.92	47.17	11.32	11.32	gi|50726253	unknown protein [Oryza sativa Japonica Group]	Oryza sativa Japonica Group	2	13.0617	0.00258808
72h	1335	2.15	2.15	33	14.39	4.715	gi|215687149	unnamed protein product [Oryza sativa Japonica Group]	Oryza sativa Japonica Group	1	13.1826	0.0339109
72h	1398	2.05	2.19	23.82	1.151	1.151	gi|222612526	hypothetical protein OsJ_30888 [Oryza sativa Japonica Group]	Oryza sativa Japonica Group	1	13.5519	0.0358042
72h	760	5.47	5.5	57.32	39.02	26.22	gi|22535619	putative pathogenesis-related protein 1 [Oryza sativa Japonica Group]	Oryza sativa Japonica Group	3	13.6773	0.00179134
72h	1633	1.93	2.14	15.57	2.39	1.157	gi|125602995	hypothetical protein OsJ_26892 [Oryza sativa Japonica Group]	Oryza sativa Japonica Group	1	19.9526	0.0164577
72h	1044	3.66	3.69	35.66	16.67	12.02	gi|48716956	putative mitochondrial NADH: ubiquinone oxidoreductase 29 kDa subunit [Oryza sativa Japonica Group]	Oryza sativa Japonica Group	3	30.761	0.000830884
72h	1687	1.72	8.44	44.44	34.81	30.37	gi|383150573	hypothetical protein 2_2585_01, partial [Pinus taeda]	Pinus taeda	6	58.6138	0.020169
72h	1695	1.68	1.72	16.61	2.297	2.297	gi|222640629	hypothetical protein OsJ_27460 [Oryza sativa Japonica Group]	Oryza sativa Japonica Group	1	69.8232	0.0199151
