# Supplementary material for: Proteomic analysis of the defense response to Magnaporthe oryzae in rice harboring the blast resistance gene Piz-t
Source: Rice (N Y). 2018 Aug 15;11:47. doi: 10.1186/s12284-018-0240-3 (PMC6093832; doi:10.1186/s12284-018-0240-3)
Supplement: Supplementary file 2 — Table S2. GO and KEGG analyses of DEPs in comparisons KJ201-Piz-t/Mock-Piz-t, and RB22-Piz-t//Mock-Piz-t. (XLSX 84 kb) [file 12284_2018_240_MOESM2_ESM.xlsx]

## Sheet: Sheet1
Additional file 2: Table S2. GO and KEGG analyses of DEPs in comparisons KJ201-Piz-t/Mock-Piz-t, and RB22-Piz-t/Mock-Piz-t
Comparison	HPI	ID	Uniprot	Description	Biological Process	Cell Component	Molecular Function	KEGG Pathways	UNIPROT_URL
KJ201-Piz-t/Mock-Piz-t	24	gi|37718878	Q75GR6	OSJNBb0042K11.2, ribosomal protein L17-like protein	GO:0043043,peptide biosynthetic process|GO:0019752,carboxylic acid metabolic process|GO:0044249,cellular biosynthetic process|GO:0019288,isopentenyl diphosphate biosynthetic process, methylerythritol 4-phosphate pathway|GO:0046490,isopentenyl diphosphate metabolic process|GO:0044281,small molecule metabolic process|GO:0034645,cellular macromolecule biosynthetic process|GO:1901576,organic substanc…	GO:0031975,envelope|GO:0043229,intracellular organelle|GO:0043228,non-membrane-bounded organelle|GO:0043227,membrane-bounded organelle|GO:0043226,organelle|GO:0005737,cytoplasm|GO:0009941,chloroplast envelope|GO:0009536,plastid|GO:0009532,plastid stroma|GO:0009570,chloroplast stroma|GO:0030529,ribonucleoprotein complex|GO:0044435,plastid part|GO:0044434,chloroplast part|GO:0009507,chloroplast|GO:…	GO:0003735,structural constituent of ribosome|GO:0003674,molecular_function|GO:0005198,structural molecule activity	osa03010,Ribosome	http://www.uniprot.org/uniprot/Q75GR6
		gi|42795619	Q8S1Q4	P0557A01.30, Chloroplast photosystem I P700 apoprotein A1	GO:0008152,metabolic process|GO:0009987,cellular process|GO:0008150,biological_process|GO:0015979,photosynthesis|GO:0044237,cellular metabolic process	GO:0043234,protein complex|GO:0009579,thylakoid|GO:0009522,photosystem I|GO:0009521,photosystem|GO:0034357,photosynthetic membrane|GO:0016020,membrane|GO:0044464,cell part|GO:0005623,cell|GO:0005622,intracellular|GO:0005575,cellular_component|GO:0098796,membrane protein complex|GO:0032991,macromolecular complex|GO:0044436,thylakoid part|GO:0044424,intracellular part|GO:0044425,membrane part|GO:00…	GO:0043169,cation binding|GO:0046872,metal ion binding|GO:0003674,molecular_function|GO:0005488,binding|GO:0043167,ion binding		http://www.uniprot.org/uniprot/Q8S1Q4
		gi|222640473	Q6YW78	B1090H08.5, putative Peptidyl-prolyl cis-trans isomerase, chloroplast precursor	GO:0009595,detection of biotic stimulus|GO:0008104,protein localization|GO:0019220,regulation of phosphate metabolic process|GO:0080090,regulation of primary metabolic process|GO:0019222,regulation of metabolic process|GO:0019682,glyceraldehyde-3-phosphate metabolic process|GO:0048585,negative regulation of response to stimulus|GO:0043412,macromolecule modification|GO:0048583,regulation of respon…	GO:0055035,plastid thylakoid membrane|GO:0034357,photosynthetic membrane|GO:0031976,plastid thylakoid|GO:0031977,thylakoid lumen|GO:0043229,intracellular organelle|GO:0005622,intracellular|GO:0043227,membrane-bounded organelle|GO:0043226,organelle|GO:0009535,chloroplast thylakoid membrane|GO:0009534,chloroplast thylakoid|GO:0031984,organelle subcompartment|GO:0009532,plastid stroma|GO:0009570,chl…	GO:0003824,catalytic activity|GO:0003674,molecular_function|GO:0016853,isomerase activity|GO:0003755,peptidyl-prolyl cis-trans isomerase activity|GO:0016859,cis-trans isomerase activity		http://www.uniprot.org/uniprot/Q6YW78
		gi|62733869	Q53N83	Os11g0242800, Chlorophyll A-B binding protein	GO:0051049,regulation of transport|GO:0044281,small molecule metabolic process|GO:0044283,small molecule biosynthetic process|GO:0015979,photosynthesis|GO:1901360,organic cyclic compound metabolic process|GO:0044710,single-organism metabolic process|GO:0044711,single-organism biosynthetic process|GO:0010033,response to organic substance|GO:0006364,rRNA processing|GO:0034470,ncRNA processing|GO:00…	GO:0055035,plastid thylakoid membrane|GO:0034357,photosynthetic membrane|GO:0031976,plastid thylakoid|GO:0043229,intracellular organelle|GO:0009517,PSII associated light-harvesting complex II|GO:0030076,light-harvesting complex|GO:0005622,intracellular|GO:0043227,membrane-bounded organelle|GO:0043226,organelle|GO:0031224,intrinsic component of membrane|GO:0009535,chloroplast thylakoid membrane|GO…	GO:0043169,cation binding|GO:0016168,chlorophyll binding|GO:0046906,tetrapyrrole binding|GO:0097159,organic cyclic compound binding|GO:0043167,ion binding|GO:0003674,molecular_function|GO:0005488,binding|GO:0046872,metal ion binding|GO:1901363,heterocyclic compound binding	osa00196,Photosynthesis - antenna proteins|osa01100,Metabolic pathways	http://www.uniprot.org/uniprot/Q53N83
		gi|42407519	Q6YWJ7	P0413H11.35, putative chlorophyll a/b-binding protein precursor [Oryza sativa Japonica Group]	GO:1901566,organonitrogen compound biosynthetic process|GO:0008152,metabolic process|GO:0050801,ion homeostasis|GO:0043412,macromolecule modification|GO:0019752,carboxylic acid metabolic process|GO:1901564,organonitrogen compound metabolic process|GO:0042592,homeostatic process|GO:0055080,cation homeostasis|GO:0006807,nitrogen compound metabolic process|GO:0044281,small molecule metabolic process…	GO:0034357,photosynthetic membrane|GO:0031976,plastid thylakoid|GO:0031975,envelope|GO:0043229,intracellular organelle|GO:0005622,intracellular|GO:0043227,membrane-bounded organelle|GO:0043226,organelle|GO:0031224,intrinsic component of membrane|GO:0009579,thylakoid|GO:0009534,chloroplast thylakoid|GO:0031984,organelle subcompartment|GO:0009532,plastid stroma|GO:0009570,chloroplast stroma|GO:0016…	GO:0016168,chlorophyll binding|GO:0046906,tetrapyrrole binding|GO:0097159,organic cyclic compound binding|GO:0003674,molecular_function|GO:0005488,binding|GO:1901363,heterocyclic compound binding	osa00196,Photosynthesis - antenna proteins	http://www.uniprot.org/uniprot/Q6YWJ7
		gi|42408130	BAD09269.1	OJ1506_F01, putative aminotransferase [Oryza sativa Japonica Group]
		gi|33087067	Q0J0R8	OS09G0485900, ribosomal L9-like protein [Oryza sativa Japonica Group]	GO:0044249,cellular biosynthetic process|GO:0034641,cellular nitrogen compound metabolic process|GO:0006807,nitrogen compound metabolic process|GO:0034645,cellular macromolecule biosynthetic process|GO:1901576,organic substance biosynthetic process|GO:0044267,cellular protein metabolic process|GO:0044260,cellular macromolecule metabolic process|GO:0043043,peptide biosynthetic process|GO:0071704,o…	GO:0005737,cytoplasm|GO:0032991,macromolecular complex|GO:0005840,ribosome|GO:0043232,intracellular non-membrane-bounded organelle|GO:0044464,cell part|GO:0044444,cytoplasmic part|GO:0005623,cell|GO:0030529,ribonucleoprotein complex|GO:0005575,cellular_component|GO:0043229,intracellular organelle|GO:0043228,non-membrane-bounded organelle|GO:0044424,intracellular part|GO:0005622,intracellular|GO:0…	GO:0097159,organic cyclic compound binding|GO:0019843,rRNA binding|GO:0003735,structural constituent of ribosome|GO:0003674,molecular_function|GO:0003723,RNA binding|GO:0003676,nucleic acid binding|GO:0005198,structural molecule activity|GO:1901363,heterocyclic compound binding|GO:0005488,binding	osa03010,Ribosome	http://www.uniprot.org/uniprot/Q0J0R8
		gi|68565728	P0C337	ndhH, RecName: Full=NAD(P)H-quinone oxidoreductase subunit H, chloroplastic	GO:0044710,single-organism metabolic process|GO:0006810,transport|GO:0019684,photosynthesis, light reaction|GO:0009987,cellular process|GO:0044237,cellular metabolic process|GO:0051179,localization|GO:0008150,biological_process|GO:0055114,oxidation-reduction process|GO:0008152,metabolic process|GO:0006091,generation of precursor metabolites and energy|GO:0051234,establishment of localization|GO:0…	GO:0055035,plastid thylakoid membrane|GO:0034357,photosynthetic membrane|GO:0031976,plastid thylakoid|GO:0043229,intracellular organelle|GO:0009579,thylakoid|GO:0043227,membrane-bounded organelle|GO:0043226,organelle|GO:0009535,chloroplast thylakoid membrane|GO:0009534,chloroplast thylakoid|GO:0031984,organelle subcompartment|GO:0016020,membrane|GO:0044436,thylakoid part|GO:0044435,plastid part|G…	GO:0005488,binding|GO:0050662,coenzyme binding|GO:0003824,catalytic activity|GO:0051287,NAD binding|GO:0000166,nucleotide binding|GO:0036094,small molecule binding|GO:0016655,oxidoreductase activity, acting on NAD(P)H, quinone or similar compound as acceptor|GO:0048037,cofactor binding|GO:0016651,oxidoreductase activity, acting on NAD(P)H|GO:0097159,organic cyclic compound binding|GO:0003674,mole…	osa00190,Oxidative phosphorylation|osa01100,Metabolic pathways	http://www.uniprot.org/uniprot/P0C337
		gi|75114857	Q655S1	FTSH2, RecName: Full=ATP-dependent zinc metalloprotease FTSH 2, chloroplastic; Short=OsFTSH2; Flags: Precursor	GO:0044238,primary metabolic process|GO:0019538,protein metabolic process|GO:0043170,macromolecule metabolic process|GO:0071704,organic substance metabolic process|GO:0008150,biological_process|GO:0008152,metabolic process|GO:0006508,proteolysis	GO:0055035,plastid thylakoid membrane|GO:0034357,photosynthetic membrane|GO:0031976,plastid thylakoid|GO:0043229,intracellular organelle|GO:0005622,intracellular|GO:0043227,membrane-bounded organelle|GO:0043226,organelle|GO:0031224,intrinsic component of membrane|GO:0009535,chloroplast thylakoid membrane|GO:0009534,chloroplast thylakoid|GO:0031984,organelle subcompartment|GO:0016021,integral comp…	GO:0004175,endopeptidase activity|GO:0035639,purine ribonucleoside triphosphate binding|GO:0003674,molecular_function|GO:0005488,binding|GO:0008233,peptidase activity|GO:0043167,ion binding|GO:1901363,heterocyclic compound binding|GO:1901265,nucleoside phosphate binding|GO:0001882,nucleoside binding|GO:0043168,anion binding|GO:0043169,cation binding|GO:0000166,nucleotide binding|GO:0001883,purine…		http://www.uniprot.org/uniprot/Q655S1
		gi|218199777	Q9SZ23	Putative beta-1, 3-glucanase				F10M23.170
		gi|53792234	BAD52867.1	putative Bowman Birk trypsin inhibitor [Oryza sativa Japonica Group]
		gi|22773227	Q8LMR0	OSJNBa0011L14.1, Putative phosphoserine aminotransferase [Oryza sativa Japonica Group]	GO:0019752,carboxylic acid metabolic process|GO:0044249,cellular biosynthetic process|GO:0006807,nitrogen compound metabolic process|GO:0044281,small molecule metabolic process|GO:0044283,small molecule biosynthetic process|GO:0009069,serine family amino acid metabolic process|GO:0044699,single-organism process|GO:1901576,organic substance biosynthetic process|GO:0044710,single-organism metabolic…		GO:0004648,O-phospho-L-serine:2-oxoglutarate aminotransferase activity|GO:0003824,catalytic activity|GO:0008483,transaminase activity|GO:0016740,transferase activity|GO:0003674,molecular_function|GO:0016769,transferase activity, transferring nitrogenous groups		http://www.uniprot.org/uniprot/Q8LMR0
		gi|55701039	Q5Z7J2	OSJNBa0016D02.28, TPA: class III peroxidase 86 precursor [Oryza sativa Japonica Group]	GO:0044710,single-organism metabolic process|GO:0050896,response to stimulus|GO:0006950,response to stress|GO:0008150,biological_process|GO:0055114,oxidation-reduction process|GO:0008152,metabolic process|GO:0006979,response to oxidative stress|GO:0044699,single-organism process	GO:0005575,cellular_component|GO:0005576,extracellular region	GO:0043169,cation binding|GO:0046872,metal ion binding|GO:0020037,heme binding|GO:0046906,tetrapyrrole binding|GO:0097159,organic cyclic compound binding|GO:0016209,antioxidant activity|GO:0043167,ion binding|GO:1901363,heterocyclic compound binding|GO:0003824,catalytic activity|GO:0003674,molecular_function|GO:0005488,binding|GO:0016684,oxidoreductase activity, acting on peroxide as acceptor|GO:…	osa01110,Biosynthesis of secondary metabolites|osa00940,Phenylpropanoid biosynthesis|osa01100,Metabolic pathways	http://www.uniprot.org/uniprot/Q5Z7J2
		gi|59800021	AAX07350.1	receptor-like protein kinase [Oryza sativa Japonica Group]			response to molecule of bacterial origin|response to abscisic acid
		gi|215694344	Q10CU9	OSJNBa0069E14.7, Glycosyl hydrolase family 3 N terminal domain containing protein, expressed	GO:0008150,biological_process|GO:0044238,primary metabolic process|GO:0005975,carbohydrate metabolic process|GO:0008152,metabolic process|GO:0071704,organic substance metabolic process		GO:0016787,hydrolase activity|GO:0003824,catalytic activity|GO:0003674,molecular_function|GO:0016798,hydrolase activity, acting on glycosyl bonds|GO:0004553,hydrolase activity, hydrolyzing O-glycosyl compounds	osa00940,Phenylpropanoid biosynthesis|osa01110,Biosynthesis of secondary metabolites|osa00460,Cyanoamino acid metabolism|osa00500,Starch and sucrose metabolism|osa01100,Metabolic pathways	http://www.uniprot.org/uniprot/Q10CU9
	48	gi|90399045	Q7XKF3	PORA, Protochlorophyllide reductase A, chloroplastic	GO:0006778,porphyrin-containing compound metabolic process|GO:0006779,porphyrin-containing compound biosynthetic process|GO:0044249,cellular biosynthetic process|GO:0034641,cellular nitrogen compound metabolic process|GO:0006807,nitrogen compound metabolic process|GO:1901362,organic cyclic compound biosynthetic process|GO:0015979,photosynthesis|GO:0044699,single-organism process|GO:1901576,organi…	GO:0005737,cytoplasm|GO:0009536,plastid|GO:0043231,intracellular membrane-bounded organelle|GO:0044464,cell part|GO:0044444,cytoplasmic part|GO:0005623,cell|GO:0005622,intracellular|GO:0005575,cellular_component|GO:0043229,intracellular organelle|GO:0044424,intracellular part|GO:0043227,membrane-bounded organelle|GO:0043226,organelle|GO:0009507,chloroplast	GO:0016628,oxidoreductase activity, acting on the CH-CH group of donors, NAD or NADP as acceptor|GO:0016627,oxidoreductase activity, acting on the CH-CH group of donors|GO:0016630,protochlorophyllide reductase activity|GO:0003824,catalytic activity|GO:0003674,molecular_function|GO:0016491,oxidoreductase activity	osa01100,Metabolic pathways|osa01110,Biosynthesis of secondary metabolites|osa00860,Porphyrin and chlorophyll metabolism	http://www.uniprot.org/uniprot/Q7XKF3
		gi|125544232	EAY90371.1	hypothetical protein OsI_11950 [Oryza sativa Indica Group]
		gi|38346874	Q84VC9	OSJNBb0085F13.1	GO:0061024,membrane organization|GO:0044281,small molecule metabolic process|GO:0051656,establishment of organelle localization|GO:1901360,organic cyclic compound metabolic process|GO:0044710,single-organism metabolic process|GO:0044711,single-organism biosynthetic process|GO:0006073,cellular glucan metabolic process|GO:0032787,monocarboxylic acid metabolic process|GO:0008150,biological_process|G…	GO:0005737,cytoplasm|GO:0005575,cellular_component|GO:0009536,plastid|GO:0043231,intracellular membrane-bounded organelle|GO:0009532,plastid stroma|GO:0009570,chloroplast stroma|GO:0044464,cell part|GO:0044444,cytoplasmic part|GO:0005623,cell|GO:0005622,intracellular|GO:0044446,intracellular organelle part|GO:0043229,intracellular organelle|GO:0044435,plastid part|GO:0044434,chloroplast part|GO:0…			http://www.uniprot.org/uniprot/Q84VC9
		gi|222625800	Q8W2Z2	OSJNBa0069E14.8, Putative exohydrolase	GO:0008150,biological_process|GO:0044238,primary metabolic process|GO:0005975,carbohydrate metabolic process|GO:0008152,metabolic process|GO:0071704,organic substance metabolic process		GO:0016787,hydrolase activity|GO:0003824,catalytic activity|GO:0003674,molecular_function|GO:0016798,hydrolase activity, acting on glycosyl bonds|GO:0004553,hydrolase activity, hydrolyzing O-glycosyl compounds		http://www.uniprot.org/uniprot/Q8W2Z2
		gi|55168273	Q5W6J3	OSJNBb0115F21.1, phosphoprotein phosphatase activity, tetrapyrrole binding	GO:0051169,nuclear transport|GO:0019222,regulation of metabolic process|GO:0006470,protein dephosphorylation|GO:0006778,porphyrin-containing compound metabolic process|GO:0006779,porphyrin-containing compound biosynthetic process|GO:0007165,signal transduction|GO:1901362,organic cyclic compound biosynthetic process|GO:1901360,organic cyclic compound metabolic process|GO:0044710,single-organism me…	GO:0016020,membrane|GO:0005783,endoplasmic reticulum|GO:0005789,endoplasmic reticulum membrane|GO:0042175,nuclear outer membrane-endoplasmic reticulum membrane network|GO:0043229,intracellular organelle|GO:0030176,integral component of endoplasmic reticulum membrane|GO:0031301,integral component of organelle membrane|GO:0031300,intrinsic component of organelle membrane|GO:0043227,membrane-bounded…	GO:0016787,hydrolase activity|GO:0016791,phosphatase activity|GO:0046906,tetrapyrrole binding|GO:0097159,organic cyclic compound binding|GO:0004722,protein serine/threonine phosphatase activity|GO:0004721,phosphoprotein phosphatase activity|GO:0042578,phosphoric ester hydrolase activity|GO:0003824,catalytic activity|GO:0003674,molecular_function|GO:0016788,hydrolase activity, acting on ester bond…		http://www.uniprot.org/uniprot/Q5W6J3
		gi|222636480	Q7EZJ3	P0428D12.115, Putative valyl-tRNA synthetase	GO:1901566,organonitrogen compound biosynthetic process|GO:0006450,regulation of translational fidelity|GO:0080090,regulation of primary metabolic process|GO:0019222,regulation of metabolic process|GO:0051246,regulation of protein metabolic process|GO:0031323,regulation of cellular metabolic process|GO:0006438,valyl-tRNA aminoacylation|GO:0019752,carboxylic acid metabolic process|GO:0090304,nucle…	GO:0005737,cytoplasm|GO:0005829,cytosol|GO:0044464,cell part|GO:0005623,cell|GO:0005622,intracellular|GO:0005575,cellular_component|GO:0044444,cytoplasmic part|GO:0044424,intracellular part	GO:0035639,purine ribonucleoside triphosphate binding|GO:0003674,molecular_function|GO:0005488,binding|GO:0002161,aminoacyl-tRNA editing activity|GO:0004832,valine-tRNA ligase activity|GO:0043167,ion binding|GO:1901363,heterocyclic compound binding|GO:0001883,purine nucleoside binding|GO:0001882,nucleoside binding|GO:0043168,anion binding|GO:0004812,aminoacyl-tRNA ligase activity|GO:0000166,nucle…		http://www.uniprot.org/uniprot/Q7EZJ3
		gi|54291485	Q5Z4M6	P0417E03.26, trigger factor-like [Oryza sativa Japonica Group]	GO:0008104,protein localization|GO:0009451,RNA modification|GO:0061024,membrane organization|GO:0044281,small molecule metabolic process|GO:1901576,organic substance biosynthetic process|GO:0051656,establishment of organelle localization|GO:0071840,cellular component organization or biogenesis|GO:0044710,single-organism metabolic process|GO:0044711,single-organism biosynthetic process|GO:0042440,…	GO:0031975,envelope|GO:0043229,intracellular organelle|GO:0043227,membrane-bounded organelle|GO:0043226,organelle|GO:0005737,cytoplasm|GO:0009941,chloroplast envelope|GO:0009536,plastid|GO:0009532,plastid stroma|GO:0009570,chloroplast stroma|GO:0044435,plastid part|GO:0044434,chloroplast part|GO:0031967,organelle envelope|GO:0009507,chloroplast|GO:0009526,plastid envelope|GO:0005575,cellular_comp…			http://www.uniprot.org/uniprot/Q5Z4M6
		gi|75131289	Q6YT00	Os08g0548900, Proteasome subunit alpha type-7-A	GO:0044248,cellular catabolic process|GO:0043632,modification-dependent macromolecule catabolic process|GO:0044267,cellular protein metabolic process|GO:1901575,organic substance catabolic process|GO:0044265,cellular macromolecule catabolic process|GO:0044260,cellular macromolecule metabolic process|GO:0043161,proteasome-mediated ubiquitin-dependent protein catabolic process|GO:0071704,organic su…	GO:0043234,protein complex|GO:0005737,cytoplasm|GO:0032991,macromolecular complex|GO:0043231,intracellular membrane-bounded organelle|GO:0019773,proteasome core complex, alpha-subunit complex|GO:0005634,nucleus|GO:0044464,cell part|GO:0005623,cell|GO:0005622,intracellular|GO:0005575,cellular_component|GO:0043229,intracellular organelle|GO:0044424,intracellular part|GO:0000502,proteasome complex|G…	GO:0016787,hydrolase activity|GO:0004175,endopeptidase activity|GO:0004298,threonine-type endopeptidase activity|GO:0003824,catalytic activity|GO:0070003,threonine-type peptidase activity|GO:0070011,peptidase activity, acting on L-amino acid peptides|GO:0003674,molecular_function|GO:0008233,peptidase activity	osa03050,Proteasome	http://www.uniprot.org/uniprot/Q6YT00
		gi|77556660	Q2QP54	LOC_Os12g35630, Elongation factor Ts, mitochondrial	GO:0061024,membrane organization|GO:0044281,small molecule metabolic process|GO:0051656,establishment of organelle localization|GO:1901360,organic cyclic compound metabolic process|GO:0044712,single-organism catabolic process|GO:0044710,single-organism metabolic process|GO:0044711,single-organism biosynthetic process|GO:0042440,pigment metabolic process|GO:0043043,peptide biosynthetic process|GO:…	GO:0031975,envelope|GO:0043229,intracellular organelle|GO:0043227,membrane-bounded organelle|GO:0043226,organelle|GO:0005737,cytoplasm|GO:0009941,chloroplast envelope|GO:0009536,plastid|GO:0009532,plastid stroma|GO:0009570,chloroplast stroma|GO:0044435,plastid part|GO:0044434,chloroplast part|GO:0031967,organelle envelope|GO:0009507,chloroplast|GO:0009526,plastid envelope|GO:0005575,cellular_comp…	GO:0097159,organic cyclic compound binding|GO:0008135,translation factor activity, RNA binding|GO:0003674,molecular_function|GO:0003723,RNA binding|GO:0003676,nucleic acid binding|GO:0003746,translation elongation factor activity|GO:1901363,heterocyclic compound binding|GO:0005488,binding		http://www.uniprot.org/uniprot/Q2QP54
		gi|90110018	O64937	REFA1, Elongation factor 1-alpha	GO:0044249,cellular biosynthetic process|GO:0034641,cellular nitrogen compound metabolic process|GO:0006807,nitrogen compound metabolic process|GO:0034645,cellular macromolecule biosynthetic process|GO:1901576,organic substance biosynthetic process|GO:0044267,cellular protein metabolic process|GO:0044260,cellular macromolecule metabolic process|GO:0043043,peptide biosynthetic process|GO:0071704,o…	GO:0005737,cytoplasm|GO:0044464,cell part|GO:0005623,cell|GO:0005622,intracellular|GO:0005575,cellular_component|GO:0044424,intracellular part	GO:0035639,purine ribonucleoside triphosphate binding|GO:0003674,molecular_function|GO:0005488,binding|GO:0003676,nucleic acid binding|GO:0043167,ion binding|GO:1901363,heterocyclic compound binding|GO:0001883,purine nucleoside binding|GO:0001882,nucleoside binding|GO:0043168,anion binding|GO:0016462,pyrophosphatase activity|GO:0000166,nucleotide binding|GO:0032561,guanyl ribonucleotide binding|G…	osa03013,RNA transport	http://www.uniprot.org/uniprot/O64937
		gi|34394208	A3BLC3	Os07g0570700, Ribosome-recycling factor, chloroplastic	GO:0061024,membrane organization|GO:0044281,small molecule metabolic process|GO:0044283,small molecule biosynthetic process|GO:1901362,organic cyclic compound biosynthetic process|GO:0071840,cellular component organization or biogenesis|GO:0044710,single-organism metabolic process|GO:0044711,single-organism biosynthetic process|GO:0043207,response to external biotic stimulus|GO:0043043,peptide bi…	GO:0009579,thylakoid|GO:0005737,cytoplasm|GO:0009536,plastid|GO:0005575,cellular_component|GO:0043231,intracellular membrane-bounded organelle|GO:0009532,plastid stroma|GO:0009570,chloroplast stroma|GO:0044464,cell part|GO:0044444,cytoplasmic part|GO:0005623,cell|GO:0005622,intracellular|GO:0044446,intracellular organelle part|GO:0043229,intracellular organelle|GO:0044435,plastid part|GO:0044434,…	GO:0043169,cation binding|GO:0005507,copper ion binding|GO:0046914,transition metal ion binding|GO:0043167,ion binding|GO:0003674,molecular_function|GO:0005488,binding|GO:0046872,metal ion binding		http://www.uniprot.org/uniprot/A3BLC3
		gi|57899181	BAD87233.1	putative peroxidase [Oryza sativa Japonica Group]
		gi|77549143	Q53LQ0	PDIL1-1, Protein disulfide-isomerase precursor, putative, expressed [Oryza sativa Japonica Group]	GO:0032502,developmental process|GO:0006457,protein folding|GO:0061458,reproductive system development|GO:0009791,post-embryonic development|GO:0048608,reproductive structure development|GO:0007275,multicellular organismal development|GO:0044699,single-organism process|GO:0044267,cellular protein metabolic process|GO:0044260,cellular macromolecule metabolic process|GO:0009960,endosperm developmen…	GO:0005737,cytoplasm|GO:0005575,cellular_component|GO:0012505,endomembrane system|GO:0005783,endoplasmic reticulum|GO:0044432,endoplasmic reticulum part|GO:0043233,organelle lumen|GO:0044464,cell part|GO:0044444,cytoplasmic part|GO:0031974,membrane-enclosed lumen|GO:0005622,intracellular|GO:0044446,intracellular organelle part|GO:0070013,intracellular organelle lumen|GO:0043229,intracellular orga…	GO:0016853,isomerase activity|GO:0003824,catalytic activity|GO:0003674,molecular_function|GO:0003756,protein disulfide isomerase activity|GO:0016864,intramolecular oxidoreductase activity, transposing S-S bonds|GO:0016860,intramolecular oxidoreductase activity	osa04141,Protein processing in endoplasmic reticulum	http://www.uniprot.org/uniprot/Q53LQ0
		gi|38346913	Q7X8D0	OSJNBa0035M09.3, poly(A) RNA binding, structural constituent of ribosome		GO:0005737,cytoplasm|GO:0032991,macromolecular complex|GO:0005840,ribosome|GO:0043232,intracellular non-membrane-bounded organelle|GO:0044464,cell part|GO:0044444,cytoplasmic part|GO:0005623,cell|GO:0030529,ribonucleoprotein complex|GO:0005575,cellular_component|GO:0043229,intracellular organelle|GO:0043228,non-membrane-bounded organelle|GO:0044424,intracellular part|GO:0005622,intracellular|GO:0…			http://www.uniprot.org/uniprot/Q7X8D0
		gi|222618678	Q10QF5	Os03g0198400, ATP binding, serine-tRNA ligase activity	GO:0006434,seryl-tRNA aminoacylation|GO:0044238,primary metabolic process|GO:0019752,carboxylic acid metabolic process|GO:0090304,nucleic acid metabolic process|GO:0044249,cellular biosynthetic process|GO:0034641,cellular nitrogen compound metabolic process|GO:0006807,nitrogen compound metabolic process|GO:0044281,small molecule metabolic process|GO:0034645,cellular macromolecule biosynthetic pro…	GO:0005737,cytoplasm|GO:0044464,cell part|GO:0005623,cell|GO:0005622,intracellular|GO:0005575,cellular_component|GO:0044424,intracellular part	GO:0035639,purine ribonucleoside triphosphate binding|GO:0003674,molecular_function|GO:0005488,binding|GO:0000166,nucleotide binding|GO:1901363,heterocyclic compound binding|GO:1901265,nucleoside phosphate binding|GO:0001882,nucleoside binding|GO:0043168,anion binding|GO:0004812,aminoacyl-tRNA ligase activity|GO:0043167,ion binding|GO:0001883,purine nucleoside binding|GO:0032549,ribonucleoside bi…	osa00970,Aminoacyl-tRNA biosynthesis	http://www.uniprot.org/uniprot/Q10QF5
		gi|77556750	Q75T45	RSOsPR10, pathogenesis-related protein 10, putative, expressed [Oryza sativa Japonica Group]	GO:0006952,defense response|GO:0008150,biological_process|GO:0006950,response to stress|GO:0009607,response to biotic stimulus|GO:0050896,response to stimulus				http://www.uniprot.org/uniprot/Q75T45
		gi|291048382	Q10NX2	Os03g0255500, ATP binding, kinase activity, phosphoenolpyruvate carboxykinase (ATP) activity	GO:0046364,monosaccharide biosynthetic process|GO:0044699,single-organism process|GO:0006094,gluconeogenesis|GO:1901576,organic substance biosynthetic process|GO:0044710,single-organism metabolic process|GO:0044711,single-organism biosynthetic process|GO:0071704,organic substance metabolic process|GO:0016310,phosphorylation|GO:0009987,cellular process|GO:0019318,hexose metabolic process|GO:001931…		GO:0035639,purine ribonucleoside triphosphate binding|GO:0003674,molecular_function|GO:0005488,binding|GO:0043167,ion binding|GO:1901363,heterocyclic compound binding|GO:1901265,nucleoside phosphate binding|GO:0001882,nucleoside binding|GO:0043168,anion binding|GO:0016829,lyase activity|GO:0016740,transferase activity|GO:0000166,nucleotide binding|GO:0004612,phosphoenolpyruvate carboxykinase (ATP…	osa00020,Citrate cycle (TCA cycle)|osa00620,Pyruvate metabolism|osa00010,Glycolysis / Gluconeogenesis|osa00710,Carbon fixation in photosynthetic organisms|osa01200,Carbon metabolism|osa01110,Biosynthesis of secondary metabolites|osa01100,Metabolic pathways	http://www.uniprot.org/uniprot/Q10NX2
		gi|34393251	Q7F1U0	OJ1167_G06.125, peroxidase [Oryza sativa Japonica Group]	GO:0044710,single-organism metabolic process|GO:0050896,response to stimulus|GO:0006950,response to stress|GO:0008150,biological_process|GO:0055114,oxidation-reduction process|GO:0008152,metabolic process|GO:0006979,response to oxidative stress|GO:0044699,single-organism process	GO:0005575,cellular_component|GO:0005576,extracellular region	GO:0043169,cation binding|GO:0046872,metal ion binding|GO:0020037,heme binding|GO:0046906,tetrapyrrole binding|GO:0097159,organic cyclic compound binding|GO:0016209,antioxidant activity|GO:0043167,ion binding|GO:1901363,heterocyclic compound binding|GO:0003824,catalytic activity|GO:0003674,molecular_function|GO:0005488,binding|GO:0016684,oxidoreductase activity, acting on peroxide as acceptor|GO:…		http://www.uniprot.org/uniprot/Q7F1U0
		gi|5777629	CAB53490.1	CAA303717.1 protein [Oryza sativa]
		gi|6498466	Q0JP03	OS01G0253300, putative importin alpha 2 [Oryza sativa Japonica Group]	GO:0034504,protein localization to nucleus|GO:0051169,nuclear transport|GO:0008104,protein localization|GO:0051641,cellular localization|GO:0044699,single-organism process|GO:0070727,cellular macromolecule localization|GO:0006886,intracellular protein transport|GO:0008150,biological_process|GO:0071702,organic substance transport|GO:0033036,macromolecule localization|GO:0034613,cellular protein lo…	GO:0005737,cytoplasm|GO:0043231,intracellular membrane-bounded organelle|GO:0005634,nucleus|GO:0044464,cell part|GO:0005623,cell|GO:0005622,intracellular|GO:0005575,cellular_component|GO:0043229,intracellular organelle|GO:0044424,intracellular part|GO:0043227,membrane-bounded organelle|GO:0043226,organelle	GO:0008565,protein transporter activity|GO:0005215,transporter activity|GO:0022892,substrate-specific transporter activity|GO:0003674,molecular_function		http://www.uniprot.org/uniprot/Q0JP03
		gi|125586136	Q10LX5	Os03g0331600, Expressed protein		GO:0009579,thylakoid|GO:0005737,cytoplasm|GO:0009536,plastid|GO:0043231,intracellular membrane-bounded organelle|GO:0044464,cell part|GO:0044444,cytoplasmic part|GO:0005623,cell|GO:0005622,intracellular|GO:0005575,cellular_component|GO:0043229,intracellular organelle|GO:0044424,intracellular part|GO:0043227,membrane-bounded organelle|GO:0043226,organelle|GO:0009507,chloroplast			http://www.uniprot.org/uniprot/Q10LX5
		gi|34394651	Q6Z4C0	P0409B11.23, putative glucosyltransferase [Oryza sativa Japonica Group]	GO:0008150,biological_process|GO:0008152,metabolic process		GO:0016758,transferase activity, transferring hexosyl groups|GO:0016740,transferase activity|GO:0003674,molecular_function|GO:0016757,transferase activity, transferring glycosyl groups|GO:0003824,catalytic activity		http://www.uniprot.org/uniprot/Q6Z4C0
		gi|222631465	Q6I5X7	OJ1562_H01.8, GTPase activity, GTP binding	GO:0048467,gynoecium development|GO:0019220,regulation of phosphate metabolic process|GO:0080090,regulation of primary metabolic process|GO:0019222,regulation of metabolic process|GO:0006470,protein dephosphorylation|GO:0051667,establishment of plastid localization|GO:0061024,membrane organization|GO:0051656,establishment of organelle localization|GO:1901362,organic cyclic compound biosynthetic p…	GO:0031975,envelope|GO:0043229,intracellular organelle|GO:0042170,plastid membrane|GO:0043227,membrane-bounded organelle|GO:0043226,organelle|GO:0005737,cytoplasm|GO:0009941,chloroplast envelope|GO:0009536,plastid|GO:0031090,organelle membrane|GO:0016020,membrane|GO:0044435,plastid part|GO:0044434,chloroplast part|GO:0031969,chloroplast membrane|GO:0031967,organelle envelope|GO:0009507,chloroplas…	GO:0043168,anion binding|GO:0005488,binding|GO:0019001,guanyl nucleotide binding|GO:0035639,purine ribonucleoside triphosphate binding|GO:0097367,carbohydrate derivative binding|GO:0043167,ion binding|GO:1901363,heterocyclic compound binding|GO:1901265,nucleoside phosphate binding|GO:0000166,nucleotide binding|GO:0036094,small molecule binding|GO:0032561,guanyl ribonucleotide binding|GO:0003674,m…		http://www.uniprot.org/uniprot/Q6I5X7
		gi|55700911	Q94DM2	P0483G10.32, TPA: class III peroxidase 22 precursor [Oryza sativa Japonica Group]	GO:0044710,single-organism metabolic process|GO:0050896,response to stimulus|GO:0006950,response to stress|GO:0008150,biological_process|GO:0055114,oxidation-reduction process|GO:0008152,metabolic process|GO:0006979,response to oxidative stress|GO:0044699,single-organism process		GO:0043169,cation binding|GO:0046872,metal ion binding|GO:0020037,heme binding|GO:0046906,tetrapyrrole binding|GO:0097159,organic cyclic compound binding|GO:0016209,antioxidant activity|GO:0043167,ion binding|GO:1901363,heterocyclic compound binding|GO:0003824,catalytic activity|GO:0003674,molecular_function|GO:0005488,binding|GO:0016684,oxidoreductase activity, acting on peroxide as acceptor|GO:…	osa01110,Biosynthesis of secondary metabolites|osa00940,Phenylpropanoid biosynthesis|osa01100,Metabolic pathways	http://www.uniprot.org/uniprot/Q94DM2
		gi|60100207	Q7XWE8	OSJNBa0035O13.9, putative cysteine protease [Oryza sativa Japonica Group]	GO:0051603,proteolysis involved in cellular protein catabolic process|GO:1901575,organic substance catabolic process|GO:0044265,cellular macromolecule catabolic process|GO:0044260,cellular macromolecule metabolic process|GO:0044267,cellular protein metabolic process|GO:0019538,protein metabolic process|GO:0009056,catabolic process|GO:0009987,cellular process|GO:0044237,cellular metabolic process|…	GO:0005737,cytoplasm|GO:0005575,cellular_component|GO:0000323,lytic vacuole|GO:0043231,intracellular membrane-bounded organelle|GO:0005773,vacuole|GO:0044464,cell part|GO:0044444,cytoplasmic part|GO:0005623,cell|GO:0005622,intracellular|GO:0005764,lysosome|GO:0044421,extracellular region part|GO:0043229,intracellular organelle|GO:0005576,extracellular region|GO:0044424,intracellular part|GO:00432…	GO:0016787,hydrolase activity|GO:0004175,endopeptidase activity|GO:0070011,peptidase activity, acting on L-amino acid peptides|GO:0003824,catalytic activity|GO:0004197,cysteine-type endopeptidase activity|GO:0003674,molecular_function|GO:0008233,peptidase activity|GO:0008234,cysteine-type peptidase activity		http://www.uniprot.org/uniprot/Q7XWE8
	72	gi|326319839	Q7XUW0	OSJNBa0072F16.5, serine-type endopeptidase activity	GO:0044238,primary metabolic process|GO:0019538,protein metabolic process|GO:0043170,macromolecule metabolic process|GO:0071704,organic substance metabolic process|GO:0008150,biological_process|GO:0008152,metabolic process|GO:0006508,proteolysis		GO:0004252,serine-type endopeptidase activity|GO:0004175,endopeptidase activity|GO:0017171,serine hydrolase activity|GO:0016787,hydrolase activity|GO:0003824,catalytic activity|GO:0070011,peptidase activity, acting on L-amino acid peptides|GO:0003674,molecular_function|GO:0008233,peptidase activity|GO:0008236,serine-type peptidase activity		http://www.uniprot.org/uniprot/Q7XUW0
		gi|42409484	Q9FEG7	P0431A03.26, ribonuclease [Oryza sativa Japonica Group]	GO:0008152,metabolic process|GO:0006865,amino acid transport|GO:0009813,flavonoid biosynthetic process|GO:0090304,nucleic acid metabolic process|GO:0090305,nucleic acid phosphodiester bond hydrolysis|GO:0006820,anion transport|GO:0006807,nitrogen compound metabolic process|GO:1901576,organic substance biosynthetic process|GO:0044699,single-organism process|GO:0009718,anthocyanin-containing compou…	GO:0005618,cell wall|GO:0016020,membrane|GO:0044464,cell part|GO:0005623,cell|GO:0030312,external encapsulating structure|GO:0005575,cellular_component|GO:0071944,cell periphery|GO:0005886,plasma membrane|GO:0005576,extracellular region	GO:0033897,ribonuclease T2 activity|GO:0016787,hydrolase activity|GO:0003676,nucleic acid binding|GO:0004518,nuclease activity|GO:0004519,endonuclease activity|GO:0004540,ribonuclease activity|GO:0004521,endoribonuclease activity|GO:0016788,hydrolase activity, acting on ester bonds|GO:0016892,endoribonuclease activity, producing 3'-phosphomonoesters|GO:0003824,catalytic activity|GO:0003674,molecu…		http://www.uniprot.org/uniprot/Q9FEG7
		gi|78708564	Q338J4	Os10g0400100, methionyl-tRNA synthetase, putative, expressed [Oryza sativa Japonica Group]	GO:0044238,primary metabolic process|GO:0006431,methionyl-tRNA aminoacylation|GO:0019752,carboxylic acid metabolic process|GO:0090304,nucleic acid metabolic process|GO:0044249,cellular biosynthetic process|GO:0034641,cellular nitrogen compound metabolic process|GO:0006807,nitrogen compound metabolic process|GO:0044281,small molecule metabolic process|GO:0034645,cellular macromolecule biosynthetic…	GO:0005737,cytoplasm|GO:0005829,cytosol|GO:0044464,cell part|GO:0005623,cell|GO:0005622,intracellular|GO:0005575,cellular_component|GO:0044444,cytoplasmic part|GO:0044424,intracellular part	GO:0035639,purine ribonucleoside triphosphate binding|GO:0003674,molecular_function|GO:0005488,binding|GO:0000166,nucleotide binding|GO:1901363,heterocyclic compound binding|GO:1901265,nucleoside phosphate binding|GO:0001882,nucleoside binding|GO:0043168,anion binding|GO:0004812,aminoacyl-tRNA ligase activity|GO:0043167,ion binding|GO:0001883,purine nucleoside binding|GO:0032549,ribonucleoside bi…	osa00970,Aminoacyl-tRNA biosynthesis|osa00450,Selenocompound metabolism	http://www.uniprot.org/uniprot/Q338J4
		gi|215768587	Q10MS5	Os03g0297100, 40S ribosomal protein S7, putative, expressed	GO:0044249,cellular biosynthetic process|GO:0034641,cellular nitrogen compound metabolic process|GO:0006807,nitrogen compound metabolic process|GO:0034645,cellular macromolecule biosynthetic process|GO:1901576,organic substance biosynthetic process|GO:0044267,cellular protein metabolic process|GO:0044260,cellular macromolecule metabolic process|GO:0043043,peptide biosynthetic process|GO:0071704,o…	GO:0005737,cytoplasm|GO:0032991,macromolecular complex|GO:0005840,ribosome|GO:0043232,intracellular non-membrane-bounded organelle|GO:0044464,cell part|GO:0044444,cytoplasmic part|GO:0005623,cell|GO:0030529,ribonucleoprotein complex|GO:0005575,cellular_component|GO:0043229,intracellular organelle|GO:0043228,non-membrane-bounded organelle|GO:0044424,intracellular part|GO:0005622,intracellular|GO:0…	GO:0003735,structural constituent of ribosome|GO:0003674,molecular_function|GO:0005198,structural molecule activity	osa03010,Ribosome	http://www.uniprot.org/uniprot/Q10MS5
		gi|49387541	Q6H852	OJ1626_B09.4, alpha 2 subunit of 20S proteasome [Oryza sativa Japonica Group]	GO:0044248,cellular catabolic process|GO:0043632,modification-dependent macromolecule catabolic process|GO:0044267,cellular protein metabolic process|GO:1901575,organic substance catabolic process|GO:0044265,cellular macromolecule catabolic process|GO:0044260,cellular macromolecule metabolic process|GO:0071704,organic substance metabolic process|GO:0006508,proteolysis|GO:0044238,primary metabolic…	GO:0043234,protein complex|GO:0005737,cytoplasm|GO:0032991,macromolecular complex|GO:0043231,intracellular membrane-bounded organelle|GO:0019773,proteasome core complex, alpha-subunit complex|GO:0005634,nucleus|GO:0044464,cell part|GO:0005623,cell|GO:0005622,intracellular|GO:0005575,cellular_component|GO:0043229,intracellular organelle|GO:0044424,intracellular part|GO:0000502,proteasome complex|G…	GO:0016787,hydrolase activity|GO:0004175,endopeptidase activity|GO:0004298,threonine-type endopeptidase activity|GO:0003824,catalytic activity|GO:0070003,threonine-type peptidase activity|GO:0070011,peptidase activity, acting on L-amino acid peptides|GO:0003674,molecular_function|GO:0008233,peptidase activity	osa03050,Proteasome	http://www.uniprot.org/uniprot/Q6H852
		gi|222635690	Q5Z790	P0410C01.31, glyoxalase III activity, protein deglycase activity,transcription coactivator activity					http://www.uniprot.org/uniprot/Q5Z790
		gi|41053020	Q6Z720	P0575F10.12, putative Eukaryotic translation initiation factor 3 subunit 8 [Oryza sativa Japonica Group]	GO:0022607,cellular component assembly|GO:0080090,regulation of primary metabolic process|GO:0019222,regulation of metabolic process|GO:0043933,macromolecular complex subunit organization|GO:2000112,regulation of cellular macromolecule biosynthetic process|GO:0031323,regulation of cellular metabolic process|GO:0044249,cellular biosynthetic process|GO:0034641,cellular nitrogen compound metabolic p…	GO:0043234,protein complex|GO:0005737,cytoplasm|GO:0005852,eukaryotic translation initiation factor 3 complex|GO:0016282,eukaryotic 43S preinitiation complex|GO:0070993,translation preinitiation complex|GO:0005623,cell|GO:0030529,ribonucleoprotein complex|GO:0005575,cellular_component|GO:0044444,cytoplasmic part|GO:0044424,intracellular part|GO:0033290,eukaryotic 48S preinitiation complex|GO:0005…	GO:0005488,binding|GO:0005515,protein binding|GO:0097159,organic cyclic compound binding|GO:0008135,translation factor activity, RNA binding|GO:0003674,molecular_function|GO:0003723,RNA binding|GO:0003676,nucleic acid binding|GO:0031369,translation initiation factor binding|GO:1901363,heterocyclic compound binding|GO:0003743,translation initiation factor activity		http://www.uniprot.org/uniprot/Q6Z720
		gi|46806235	Q6YY41	OSJNBb0046O12.33, putative UDP-glucosyltransferase [Oryza sativa Japonica Group]	GO:0008150,biological_process|GO:0008152,metabolic process		GO:0016758,transferase activity, transferring hexosyl groups|GO:0016740,transferase activity|GO:0003674,molecular_function|GO:0016757,transferase activity, transferring glycosyl groups|GO:0003824,catalytic activity		http://www.uniprot.org/uniprot/Q6YY41
		gi|31433632	Q7XBY4	OSJNBa0003O19.8, Mitochondrial carnitine/acylcarnitine carrier, putative, expressed [Oryza sativa Japonica Group]	GO:0006810,transport|GO:0008150,biological_process|GO:0051179,localization|GO:0051234,establishment of localization	GO:0005575,cellular_component|GO:0044425,membrane part|GO:0016021,integral component of membrane|GO:0016020,membrane|GO:0031224,intrinsic component of membrane			http://www.uniprot.org/uniprot/Q7XBY4
		gi|50509751	Q69LC0	OSJNBa0050F10.39-2, putative SHOOT1 protein [Oryza sativa Japonica Group]	GO:0044237,cellular metabolic process|GO:0046173,polyol biosynthetic process|GO:0019751,polyol metabolic process|GO:0044249,cellular biosynthetic process|GO:0044281,small molecule metabolic process|GO:0044283,small molecule biosynthetic process|GO:0015979,photosynthesis|GO:0044699,single-organism process|GO:1901576,organic substance biosynthetic process|GO:0044710,single-organism metabolic proces…	GO:0055035,plastid thylakoid membrane|GO:0034357,photosynthetic membrane|GO:0031976,plastid thylakoid|GO:0031975,envelope|GO:0043229,intracellular organelle|GO:0005622,intracellular|GO:0043227,membrane-bounded organelle|GO:0043226,organelle|GO:0009535,chloroplast thylakoid membrane|GO:0009534,chloroplast thylakoid|GO:0031984,organelle subcompartment|GO:0009532,plastid stroma|GO:0009570,chloroplas…			http://www.uniprot.org/uniprot/Q69LC0
		gi|125543209	Q10NP2	Os03g0263900, Calcium-binding EF hand family protein, putative, expressed			GO:0005488,binding|GO:0043169,cation binding|GO:0046914,transition metal ion binding|GO:0043167,ion binding|GO:0003674,molecular_function|GO:0008270,zinc ion binding|GO:0046872,metal ion binding|GO:0005509,calcium ion binding		http://www.uniprot.org/uniprot/Q10NP2
		gi|55297191	Q5VNW0	P0001H02.4, putative 5-enolpyruvylshikimate-3-phosphate synthase [Oryza sativa Japonica Group]	GO:0044238,primary metabolic process|GO:0019752,carboxylic acid metabolic process|GO:0044249,cellular biosynthetic process|GO:0006807,nitrogen compound metabolic process|GO:0044281,small molecule metabolic process|GO:0044283,small molecule biosynthetic process|GO:1901362,organic cyclic compound biosynthetic process|GO:0044699,single-organism process|GO:1901576,organic substance biosynthetic proce…		GO:0016765,transferase activity, transferring alkyl or aryl (other than methyl) groups|GO:0016740,transferase activity|GO:0003674,molecular_function|GO:0003824,catalytic activity|GO:0003866,3-phosphoshikimate 1-carboxyvinyltransferase activity	osa01110,Biosynthesis of secondary metabolites|osa00400,Phenylalanine, tyrosine and tryptophan biosynthesis|osa01230,Biosynthesis of amino acids|osa01100,Metabolic pathways	http://www.uniprot.org/uniprot/Q5VNW0
		gi|75249275	Q93VT8	ACLB-1, RecName: Full=ATP-citrate synthase beta chain protein 1; Short=ATP-citrate synthase B-1	GO:0044238,primary metabolic process|GO:0044710,single-organism metabolic process|GO:0044262,cellular carbohydrate metabolic process|GO:0006629,lipid metabolic process|GO:0009987,cellular process|GO:0044237,cellular metabolic process|GO:0071704,organic substance metabolic process|GO:0008150,biological_process|GO:0008152,metabolic process|GO:0005975,carbohydrate metabolic process|GO:0044699,single…	GO:0005737,cytoplasm|GO:0005829,cytosol|GO:0044464,cell part|GO:0005623,cell|GO:0005622,intracellular|GO:0005575,cellular_component|GO:0044444,cytoplasmic part|GO:0044424,intracellular part	GO:0035639,purine ribonucleoside triphosphate binding|GO:0003878,ATP citrate synthase activity|GO:0003674,molecular_function|GO:0005488,binding|GO:0043167,ion binding|GO:1901363,heterocyclic compound binding|GO:1901265,nucleoside phosphate binding|GO:0001882,nucleoside binding|GO:0046912,transferase activity, transferring acyl groups, acyl groups converted into alkyl on transfer|GO:0043169,cation…	osa00020,Citrate cycle (TCA cycle)|osa01110,Biosynthesis of secondary metabolites|osa01100,Metabolic pathways	http://www.uniprot.org/uniprot/Q93VT8
		gi|125539752	Q6ESF0	Os02g0532500, Germin-like protein 2-4		GO:0048046,apoplast|GO:0005575,cellular_component|GO:0005576,extracellular region	GO:0043169,cation binding|GO:0046914,transition metal ion binding|GO:0030145,manganese ion binding|GO:0043167,ion binding|GO:0003674,molecular_function|GO:0005488,binding|GO:0045735,nutrient reservoir activity|GO:0046872,metal ion binding		http://www.uniprot.org/uniprot/Q6ESF0
		gi|42407865	Q7XXS0	OJ1666_A04.19, putative mitochondrial F0 ATP synthase D chain [Oryza sativa Japonica Group]	GO:0009167,purine ribonucleoside monophosphate metabolic process|GO:0009165,nucleotide biosynthetic process|GO:0009163,nucleoside biosynthetic process|GO:0009161,ribonucleoside monophosphate metabolic process|GO:1901362,organic cyclic compound biosynthetic process|GO:0042451,purine nucleoside biosynthetic process|GO:0009168,purine ribonucleoside monophosphate biosynthetic process|GO:0044710,singl…	GO:0098796,membrane protein complex|GO:0022626,cytosolic ribosome|GO:0055035,plastid thylakoid membrane|GO:0044464,cell part|GO:0034357,photosynthetic membrane|GO:0031976,plastid thylakoid|GO:0031974,membrane-enclosed lumen|GO:0031975,envelope|GO:0043229,intracellular organelle|GO:0005840,ribosome|GO:0098800,inner mitochondrial membrane protein complex|GO:0043227,membrane-bounded organelle|GO:004…	GO:0022891,substrate-specific transmembrane transporter activity|GO:0022890,inorganic cation transmembrane transporter activity|GO:0022892,substrate-specific transporter activity|GO:0046914,transition metal ion binding|GO:0043169,cation binding|GO:0005215,transporter activity|GO:0008324,cation transmembrane transporter activity|GO:0022857,transmembrane transporter activity|GO:0043167,ion binding|…	osa00190,Oxidative phosphorylation|osa01100,Metabolic pathways	http://www.uniprot.org/uniprot/Q7XXS0
		gi|5679686	Q6K4K9	OJ1116_H10.3, protein phosphatase 2A A subunit [Oryza sativa]				osa03015,mRNA surveillance pathway	http://www.uniprot.org/uniprot/Q6K4K9
		gi|222634968	Q0DEH4	COQ3, Ubiquinone biosynthesis O-methyltransferase, mitochondrial	GO:0006732,coenzyme metabolic process|GO:0006733,oxidoreduction coenzyme metabolic process|GO:0044249,cellular biosynthetic process|GO:0009108,coenzyme biosynthetic process|GO:0044281,small molecule metabolic process|GO:0044283,small molecule biosynthetic process|GO:0044699,single-organism process|GO:1901576,organic substance biosynthetic process|GO:0044710,single-organism metabolic process|GO:00…	GO:0044464,cell part|GO:0031975,envelope|GO:0043229,intracellular organelle|GO:0043227,membrane-bounded organelle|GO:0043226,organelle|GO:0005737,cytoplasm|GO:0005575,cellular_component|GO:0031090,organelle membrane|GO:0016020,membrane|GO:0005740,mitochondrial envelope|GO:0005739,mitochondrion|GO:0031967,organelle envelope|GO:0031966,mitochondrial membrane|GO:0043231,intracellular membrane-bounde…	GO:0030580,quinone cofactor methyltransferase activity|GO:0008425,2-polyprenyl-6-methoxy-1,4-benzoquinone methyltransferase activity|GO:0003824,catalytic activity|GO:0016740,transferase activity|GO:0016741,transferase activity, transferring one-carbon groups|GO:0003674,molecular_function|GO:0008169,C-methyltransferase activity|GO:0008168,methyltransferase activity	osa00130,Ubiquinone and other terpenoid-quinone biosynthesis|osa01110,Biosynthesis of secondary metabolites|osa01100,Metabolic pathways	http://www.uniprot.org/uniprot/Q0DEH4
		gi|49388615	Q6H6B9	P0669G09.32, putative inositol-1-monophosphatase [Oryza sativa Japonica Group]	GO:0006650,glycerophospholipid metabolic process|GO:0016310,phosphorylation|GO:0009311,oligosaccharide metabolic process|GO:1901575,organic substance catabolic process|GO:0019752,carboxylic acid metabolic process|GO:0044248,cellular catabolic process|GO:0043436,oxoacid metabolic process|GO:0009250,glucan biosynthetic process|GO:0044281,small molecule metabolic process|GO:0044282,small molecule ca…	GO:0005737,cytoplasm|GO:0005829,cytosol|GO:0044464,cell part|GO:0005623,cell|GO:0005622,intracellular|GO:0005575,cellular_component|GO:0044444,cytoplasmic part|GO:0044424,intracellular part		osa04070,Phosphatidylinositol signaling system|osa00562,Inositol phosphate metabolism|osa01100,Metabolic pathways	http://www.uniprot.org/uniprot/Q6H6B9
		gi|50540752	Q7XZH5	OSJNBb0033J23.3, putative alcohol dehydrogenase [Oryza sativa Japonica Group]	GO:0009628,response to abiotic stimulus|GO:0080090,regulation of primary metabolic process|GO:0019222,regulation of metabolic process|GO:0007165,signal transduction|GO:0044283,small molecule biosynthetic process|GO:1902644,tertiary alcohol metabolic process|GO:1902645,tertiary alcohol biosynthetic process|GO:1901362,organic cyclic compound biosynthetic process|GO:1901360,organic cyclic compound m…	GO:0005737,cytoplasm|GO:0005829,cytosol|GO:0044464,cell part|GO:0005623,cell|GO:0005622,intracellular|GO:0005575,cellular_component|GO:0044444,cytoplasmic part|GO:0044424,intracellular part	GO:0016614,oxidoreductase activity, acting on CH-OH group of donors|GO:0016616,oxidoreductase activity, acting on the CH-OH group of donors, NAD or NADP as acceptor|GO:0004022,alcohol dehydrogenase (NAD) activity|GO:0003824,catalytic activity|GO:0003674,molecular_function|GO:0016491,oxidoreductase activity	osa01110,Biosynthesis of secondary metabolites|osa00906,Carotenoid biosynthesis|osa01100,Metabolic pathways	http://www.uniprot.org/uniprot/Q7XZH5
		gi|7804489	Q0DXS9	OS02G0735200, cytosolic glutamine synthetase 1;1 [Oryza sativa Japonica Group]	GO:0044283,small molecule biosynthetic process|GO:0019752,carboxylic acid metabolic process|GO:0044249,cellular biosynthetic process|GO:0006807,nitrogen compound metabolic process|GO:0044281,small molecule metabolic process|GO:0009064,glutamine family amino acid metabolic process|GO:0044699,single-organism process|GO:1901576,organic substance biosynthetic process|GO:0044710,single-organism metabo…		GO:0035639,purine ribonucleoside triphosphate binding|GO:0016211,ammonia ligase activity|GO:0016880,acid-ammonia (or amide) ligase activity|GO:0003674,molecular_function|GO:0005488,binding|GO:0043167,ion binding|GO:1901363,heterocyclic compound binding|GO:1901265,nucleoside phosphate binding|GO:0001882,nucleoside binding|GO:0043168,anion binding|GO:0000166,nucleotide binding|GO:0016879,ligase act…	osa00220,Arginine biosynthesis|osa00630,Glyoxylate and dicarboxylate metabolism|osa00250,Alanine, aspartate and glutamate metabolism|osa01230,Biosynthesis of amino acids|osa00910,Nitrogen metabolism|osa01100,Metabolic pathways	http://www.uniprot.org/uniprot/Q0DXS9
RB22-Piz-t/Mock-Piz-t	24	gi|218188192	Q42997	Os01g0357100, Ferredoxin--nitrite reductase, chloroplastic	GO:0042126,nitrate metabolic process|GO:0044710,single-organism metabolic process|GO:0008152,metabolic process|GO:0006082,organic acid metabolic process|GO:0044699,single-organism process|GO:0009987,cellular process|GO:0044237,cellular metabolic process|GO:0042128,nitrate assimilation|GO:0071704,organic substance metabolic process|GO:0006807,nitrogen compound metabolic process|GO:0044763,single-o…	GO:0005737,cytoplasm|GO:0009536,plastid|GO:0043231,intracellular membrane-bounded organelle|GO:0044464,cell part|GO:0044444,cytoplasmic part|GO:0005623,cell|GO:0005622,intracellular|GO:0005575,cellular_component|GO:0043229,intracellular organelle|GO:0044424,intracellular part|GO:0043227,membrane-bounded organelle|GO:0043226,organelle|GO:0009507,chloroplast	GO:0005488,binding|GO:0020037,heme binding|GO:0051539,4 iron, 4 sulfur cluster binding|GO:0048307,ferredoxin-nitrite reductase activity|GO:0098809,nitrite reductase activity|GO:0046906,tetrapyrrole binding|GO:0097159,organic cyclic compound binding|GO:0051536,iron-sulfur cluster binding|GO:0043169,cation binding|GO:0043167,ion binding|GO:0016661,oxidoreductase activity, acting on other nitrogenou…		http://www.uniprot.org/uniprot/Q42997
		gi|50726657	Q69JF3	P0229B10.19-2, putative RNase S-like protein precursor [Oryza sativa Japonica Group]	GO:0090304,nucleic acid metabolic process|GO:0090305,nucleic acid phosphodiester bond hydrolysis|GO:0034641,cellular nitrogen compound metabolic process|GO:0006807,nitrogen compound metabolic process|GO:1901360,organic cyclic compound metabolic process|GO:1901361,organic cyclic compound catabolic process|GO:0006139,nucleobase-containing compound metabolic process|GO:1901575,organic substance cata…	GO:0005575,cellular_component|GO:0005576,extracellular region	GO:0033897,ribonuclease T2 activity|GO:0016787,hydrolase activity|GO:0003676,nucleic acid binding|GO:0004518,nuclease activity|GO:0004519,endonuclease activity|GO:0004540,ribonuclease activity|GO:0004521,endoribonuclease activity|GO:0016788,hydrolase activity, acting on ester bonds|GO:0016892,endoribonuclease activity, producing 3'-phosphomonoesters|GO:0003824,catalytic activity|GO:0003674,molecu…		http://www.uniprot.org/uniprot/Q69JF3
		gi|125558506	Q84NW1	OSJNBb0041J06.115, ATP synthase subunit gamma, chloroplastic	GO:0022622,root system development|GO:0019222,regulation of metabolic process|GO:0009167,purine ribonucleoside monophosphate metabolic process|GO:0009165,nucleotide biosynthetic process|GO:0009163,nucleoside biosynthetic process|GO:0009161,ribonucleoside monophosphate metabolic process|GO:1901362,organic cyclic compound biosynthetic process|GO:0042451,purine nucleoside biosynthetic process|GO:000…	GO:0055035,plastid thylakoid membrane|GO:0034357,photosynthetic membrane|GO:0031976,plastid thylakoid|GO:0043229,intracellular organelle|GO:0009579,thylakoid|GO:0043227,membrane-bounded organelle|GO:0043226,organelle|GO:0009535,chloroplast thylakoid membrane|GO:0009534,chloroplast thylakoid|GO:0031984,organelle subcompartment|GO:0098807,chloroplast thylakoid membrane protein complex|GO:0016020,me…	GO:0036442,hydrogen-exporting ATPase activity|GO:0003674,molecular_function|GO:0016887,ATPase activity|GO:0098772,molecular function regulator|GO:0042625,ATPase activity, coupled to transmembrane movement of ions|GO:0042626,ATPase activity, coupled to transmembrane movement of substances|GO:0016820,hydrolase activity, acting on acid anhydrides, catalyzing transmembrane movement of substances|GO:0…	osa00190,Oxidative phosphorylation|osa00195,Photosynthesis|osa01100,Metabolic pathways	http://www.uniprot.org/uniprot/Q84NW1
		gi|7339529	Q6K548	VDAC1, voltage-dependent anion channel [Oryza sativa]	GO:0051049,regulation of transport|GO:0006820,anion transport|GO:0034765,regulation of ion transmembrane transport|GO:0044070,regulation of anion transport|GO:1903959,regulation of anion transmembrane transport|GO:0050789,regulation of biological process|GO:0044699,single-organism process|GO:0051234,establishment of localization|GO:0051179,localization|GO:0065007,biological regulation|GO:0034762,…	GO:0031975,envelope|GO:0043229,intracellular organelle|GO:0043227,membrane-bounded organelle|GO:0043226,organelle|GO:0031224,intrinsic component of membrane|GO:0005737,cytoplasm|GO:0005575,cellular_component|GO:0046930,pore complex|GO:0031090,organelle membrane|GO:0016021,integral component of membrane|GO:0016020,membrane|GO:0044444,cytoplasmic part|GO:0005739,mitochondrion|GO:0031968,organelle o…	GO:0022891,substrate-specific transmembrane transporter activity|GO:0005244,voltage-gated ion channel activity|GO:0022836,gated channel activity|GO:0005215,transporter activity|GO:0008509,anion transmembrane transporter activity|GO:0015288,porin activity|GO:0008308,voltage-gated anion channel activity|GO:0015075,ion transmembrane transporter activity|GO:0022832,voltage-gated channel activity|GO:0…		http://www.uniprot.org/uniprot/Q6K548
		gi|222617206	Q5ZCV1	B1111C09.6, NADP binding, 3-dehydroquinate dehydratase activity	GO:0008152,metabolic process|GO:0044710,single-organism metabolic process|GO:0008150,biological_process|GO:0044699,single-organism process|GO:0055114,oxidation-reduction process		GO:0016614,oxidoreductase activity, acting on CH-OH group of donors|GO:0016616,oxidoreductase activity, acting on the CH-OH group of donors, NAD or NADP as acceptor|GO:0016835,carbon-oxygen lyase activity|GO:0016836,hydro-lyase activity|GO:0003824,catalytic activity|GO:0003674,molecular_function|GO:0004764,shikimate 3-dehydrogenase (NADP+) activity|GO:0003855,3-dehydroquinate dehydratase activity…		http://www.uniprot.org/uniprot/Q5ZCV1
		gi|77552802	Q2QYW2	Os12g0104800, Clathrin heavy chain, putative, expressed [Oryza sativa Japonica Group]	GO:0033036,macromolecule localization|GO:0034613,cellular protein localization|GO:0016192,vesicle-mediated transport|GO:0046907,intracellular transport|GO:0070727,cellular macromolecule localization|GO:0006886,intracellular protein transport|GO:0006810,transport|GO:0045184,establishment of protein localization|GO:0008104,protein localization|GO:0008150,biological_process|GO:0071702,organic substa…	GO:0043229,intracellular organelle|GO:0071944,cell periphery|GO:0030117,membrane coat|GO:0005905,coated pit|GO:0012510,trans-Golgi network transport vesicle membrane|GO:0030130,clathrin coat of trans-Golgi network vesicle|GO:0030133,transport vesicle|GO:0030132,clathrin coat of coated pit|GO:0030135,coated vesicle|GO:0043226,organelle|GO:0030136,clathrin-coated vesicle|GO:0030665,clathrin-coated …	GO:0003674,molecular_function|GO:0005198,structural molecule activity		http://www.uniprot.org/uniprot/Q2QYW2
		gi|115479433	Q0J1E1	Os09g0446800, ATP binding, formate-tetrahydrofolate ligase activity	GO:0044238,primary metabolic process|GO:0006732,coenzyme metabolic process|GO:0019752,carboxylic acid metabolic process|GO:0044249,cellular biosynthetic process|GO:0034641,cellular nitrogen compound metabolic process|GO:0006807,nitrogen compound metabolic process|GO:0009108,coenzyme biosynthetic process|GO:0044281,small molecule metabolic process|GO:0044283,small molecule biosynthetic process|GO:…		GO:0035639,purine ribonucleoside triphosphate binding|GO:0003674,molecular_function|GO:0005488,binding|GO:0043167,ion binding|GO:1901363,heterocyclic compound binding|GO:1901265,nucleoside phosphate binding|GO:0001882,nucleoside binding|GO:0043168,anion binding|GO:0004329,formate-tetrahydrofolate ligase activity|GO:0000166,nucleotide binding|GO:0016879,ligase activity, forming carbon-nitrogen bon…	osa01200,Carbon metabolism|osa00670,One carbon pool by folate|osa01100,Metabolic pathways	http://www.uniprot.org/uniprot/Q0J1E1
		gi|222635978	Q67WM2	P0017B12.25-1, aminoacyl-tRNA editing activity]	GO:1901566,organonitrogen compound biosynthetic process|GO:0006450,regulation of translational fidelity|GO:0080090,regulation of primary metabolic process|GO:0019222,regulation of metabolic process|GO:0051246,regulation of protein metabolic process|GO:0031323,regulation of cellular metabolic process|GO:0019752,carboxylic acid metabolic process|GO:0090304,nucleic acid metabolic process|GO:0044249,…	GO:0005737,cytoplasm|GO:0005829,cytosol|GO:0044464,cell part|GO:0005623,cell|GO:0005622,intracellular|GO:0005575,cellular_component|GO:0044444,cytoplasmic part|GO:0044424,intracellular part	GO:0035639,purine ribonucleoside triphosphate binding|GO:0003674,molecular_function|GO:0005488,binding|GO:0002161,aminoacyl-tRNA editing activity|GO:0043167,ion binding|GO:1901363,heterocyclic compound binding|GO:0001883,purine nucleoside binding|GO:0001882,nucleoside binding|GO:0043168,anion binding|GO:0004812,aminoacyl-tRNA ligase activity|GO:0000166,nucleotide binding|GO:1901265,nucleoside pho…		http://www.uniprot.org/uniprot/Q67WM2
		gi|401140	P31924.1	RecName: Full=Sucrose synthase 1; Short=OsSUS1
	48	gi|49388150	Q6H7M1	OJ1524_D08.17, putative fumarylacetoacetate hydrolase [Oryza sativa Japonica Group]	GO:0015994,chlorophyll metabolic process|GO:0019752,carboxylic acid metabolic process|GO:0009063,cellular amino acid catabolic process|GO:0009074,aromatic amino acid family catabolic process|GO:0034641,cellular nitrogen compound metabolic process|GO:0006807,nitrogen compound metabolic process|GO:0044281,small molecule metabolic process|GO:0044282,small molecule catabolic process|GO:0008219,cell d…	GO:0005737,cytoplasm|GO:0005829,cytosol|GO:0044464,cell part|GO:0005623,cell|GO:0005622,intracellular|GO:0005575,cellular_component|GO:0044444,cytoplasmic part|GO:0044424,intracellular part	GO:0016823,hydrolase activity, acting on acid carbon-carbon bonds, in ketonic substances|GO:0016787,hydrolase activity|GO:0016822,hydrolase activity, acting on acid carbon-carbon bonds|GO:0004334,fumarylacetoacetase activity|GO:0003824,catalytic activity|GO:0003674,molecular_function	osa00350,Tyrosine metabolism|osa01100,Metabolic pathways	http://www.uniprot.org/uniprot/Q6H7M1
		gi|75109943	Q5VQ78	Os06g0143900, RecName: Full=Coatomer subunit beta'-1	GO:0033036,macromolecule localization|GO:0034613,cellular protein localization|GO:0016192,vesicle-mediated transport|GO:0046907,intracellular transport|GO:0070727,cellular macromolecule localization|GO:0006886,intracellular protein transport|GO:0006810,transport|GO:0045184,establishment of protein localization|GO:0008104,protein localization|GO:0008150,biological_process|GO:0071702,organic substa…	GO:0030135,coated vesicle|GO:0043229,intracellular organelle|GO:0030117,membrane coat|GO:0005622,intracellular|GO:0043227,membrane-bounded organelle|GO:0043226,organelle|GO:0030137,COPI-coated vesicle|GO:0005737,cytoplasm|GO:0005575,cellular_component|GO:0030660,Golgi-associated vesicle membrane|GO:0030663,COPI-coated vesicle membrane|GO:0030662,coated vesicle membrane|GO:0016023,cytoplasmic memb…	GO:0003674,molecular_function|GO:0005198,structural molecule activity		http://www.uniprot.org/uniprot/Q5VQ78
		gi|41052909	BAD07821.1	putative RuBisCO subunit binding-protein beta subunit, chloroplast precursor [Oryza sativa Japonica Group]
		gi|52353474	P20907	Os05g0494200, putative cystein proteinase inhibator [Oryza sativa Japonica Group]	GO:0009892,negative regulation of metabolic process|GO:0080090,regulation of primary metabolic process|GO:0019222,regulation of metabolic process|GO:0031324,negative regulation of cellular metabolic process|GO:0031323,regulation of cellular metabolic process|GO:0043086,negative regulation of catalytic activity|GO:0044267,cellular protein metabolic process|GO:0051248,negative regulation of protein…		GO:0004866,endopeptidase inhibitor activity|GO:0061135,endopeptidase regulator activity|GO:0061134,peptidase regulator activity|GO:0003674,molecular_function|GO:0030414,peptidase inhibitor activity|GO:0004869,cysteine-type endopeptidase inhibitor activity|GO:0004857,enzyme inhibitor activity|GO:0098772,molecular function regulator|GO:0030234,enzyme regulator activity		http://www.uniprot.org/uniprot/P20907
		gi|38345688	Q7XSJ9	OSJNBb0070J16.4, protein disulfide isomerase activity		GO:0055035,plastid thylakoid membrane|GO:0034357,photosynthetic membrane|GO:0031976,plastid thylakoid|GO:0031975,envelope|GO:0043229,intracellular organelle|GO:0043228,non-membrane-bounded organelle|GO:0042646,plastid nucleoid|GO:0000229,cytoplasmic chromosome|GO:0043227,membrane-bounded organelle|GO:0043226,organelle|GO:0009535,chloroplast thylakoid membrane|GO:0009534,chloroplast thylakoid|GO:0…	GO:0031072,heat shock protein binding|GO:0003674,molecular_function|GO:0005515,protein binding|GO:0051082,unfolded protein binding|GO:0005488,binding		http://www.uniprot.org/uniprot/Q7XSJ9
		gi|125560214	Q7EZD2	P0498E12.110		GO:0005575,cellular_component|GO:0016020,membrane			http://www.uniprot.org/uniprot/Q7EZD2
		gi|218199255	Q6ZDQ1	Os07g0195400, Phosphoacetylglucosamine mutase	GO:0009628,response to abiotic stimulus|GO:0006290,pyrimidine dimer repair|GO:0009314,response to radiation|GO:0046349,amino sugar biosynthetic process|GO:0090304,nucleic acid metabolic process|GO:0044249,cellular biosynthetic process|GO:0034641,cellular nitrogen compound metabolic process|GO:0009165,nucleotide biosynthetic process|GO:0009416,response to light stimulus|GO:0044281,small molecule m…	GO:0005737,cytoplasm|GO:0005575,cellular_component|GO:0043231,intracellular membrane-bounded organelle|GO:0005829,cytosol|GO:0044464,cell part|GO:0044444,cytoplasmic part|GO:0005739,mitochondrion|GO:0005622,intracellular|GO:0055044,symplast|GO:0043229,intracellular organelle|GO:0030054,cell junction|GO:0005911,cell-cell junction|GO:0044424,intracellular part|GO:0005623,cell|GO:0043227,membrane-bo…	GO:0043169,cation binding|GO:0016853,isomerase activity|GO:0000287,magnesium ion binding|GO:0043167,ion binding|GO:0003824,catalytic activity|GO:0004610,phosphoacetylglucosamine mutase activity|GO:0003674,molecular_function|GO:0005488,binding|GO:0016868,intramolecular transferase activity, phosphotransferases|GO:0016866,intramolecular transferase activity|GO:0046872,metal ion binding	osa00520,Amino sugar and nucleotide sugar metabolism|osa01100,Metabolic pathways	http://www.uniprot.org/uniprot/Q6ZDQ1
		gi|77557068	Q2QM55	Os12g0616900, Pyruvate dehydrogenase E1 component beta subunit, putative, expressed [Oryza sativa Japonica Group]	GO:0009185,ribonucleoside diphosphate metabolic process|GO:0006732,coenzyme metabolic process|GO:0009141,nucleoside triphosphate metabolic process|GO:0009144,purine nucleoside triphosphate metabolic process|GO:0019752,carboxylic acid metabolic process|GO:0044723,single-organism carbohydrate metabolic process|GO:0034641,cellular nitrogen compound metabolic process|GO:0006807,nitrogen compound meta…	GO:0005737,cytoplasm|GO:0009536,plastid|GO:0043231,intracellular membrane-bounded organelle|GO:0044464,cell part|GO:0044444,cytoplasmic part|GO:0005623,cell|GO:0005622,intracellular|GO:0005575,cellular_component|GO:0043229,intracellular organelle|GO:0044424,intracellular part|GO:0043227,membrane-bounded organelle|GO:0043226,organelle|GO:0009507,chloroplast	GO:0004738,pyruvate dehydrogenase activity|GO:0004739,pyruvate dehydrogenase (acetyl-transferring) activity|GO:0016624,oxidoreductase activity, acting on the aldehyde or oxo group of donors, disulfide as acceptor|GO:0003824,catalytic activity|GO:0016903,oxidoreductase activity, acting on the aldehyde or oxo group of donors|GO:0003674,molecular_function|GO:0016491,oxidoreductase activity	osa00020,Citrate cycle (TCA cycle)|osa00620,Pyruvate metabolism|osa00010,Glycolysis / Gluconeogenesis|osa01200,Carbon metabolism|osa01110,Biosynthesis of secondary metabolites|osa01100,Metabolic pathways	http://www.uniprot.org/uniprot/Q2QM55
		gi|297606267	Q0DAL0	Os06g0646500, proton-transporting ATP synthase activity, rotational mechanism	GO:0009167,purine ribonucleoside monophosphate metabolic process|GO:0009165,nucleotide biosynthetic process|GO:0009163,nucleoside biosynthetic process|GO:0009161,ribonucleoside monophosphate metabolic process|GO:1901362,organic cyclic compound biosynthetic process|GO:0042451,purine nucleoside biosynthetic process|GO:0009168,purine ribonucleoside monophosphate biosynthetic process|GO:0044710,singl…	GO:0005575,cellular_component|GO:0016020,membrane	GO:0003674,molecular_function|GO:0016887,ATPase activity|GO:0042625,ATPase activity, coupled to transmembrane movement of ions|GO:0042626,ATPase activity, coupled to transmembrane movement of substances|GO:0016820,hydrolase activity, acting on acid anhydrides, catalyzing transmembrane movement of substances|GO:0046933,proton-transporting ATP synthase activity, rotational mechanism|GO:0015077,mono…	osa00190,Oxidative phosphorylation|osa01100,Metabolic pathways	http://www.uniprot.org/uniprot/Q0DAL0
		gi|75141370	Q7XDC8	Os10g0478200, RecName: Full=Malate dehydrogenase, cytoplasmic; AltName: Full=PP37	GO:0019752,carboxylic acid metabolic process|GO:0006099,tricarboxylic acid cycle|GO:0009060,aerobic respiration|GO:0044281,small molecule metabolic process|GO:0006091,generation of precursor metabolites and energy|GO:0072350,tricarboxylic acid metabolic process|GO:0044699,single-organism process|GO:0044710,single-organism metabolic process|GO:0008150,biological_process|GO:0071704,organic substanc…	GO:0005737,cytoplasm|GO:0044464,cell part|GO:0005623,cell|GO:0005622,intracellular|GO:0005575,cellular_component|GO:0044424,intracellular part	GO:0016614,oxidoreductase activity, acting on CH-OH group of donors|GO:0016615,malate dehydrogenase activity|GO:0016616,oxidoreductase activity, acting on the CH-OH group of donors, NAD or NADP as acceptor|GO:0003824,catalytic activity|GO:0030060,L-malate dehydrogenase activity|GO:0003674,molecular_function|GO:0016491,oxidoreductase activity	osa00630,Glyoxylate and dicarboxylate metabolism|osa00020,Citrate cycle (TCA cycle)|osa00620,Pyruvate metabolism|osa00710,Carbon fixation in photosynthetic organisms|osa01200,Carbon metabolism|osa01110,Biosynthesis of secondary metabolites|osa01100,Metabolic pathways|osa00270,Cysteine and methionine metabolism	http://www.uniprot.org/uniprot/Q7XDC8
		gi|77555805	Q0IN84	Os12g0498500, DnaJ domain containing protein, expressed [Oryza sativa Japonica Group]					http://www.uniprot.org/uniprot/Q0IN84
		gi|222623975	Q6K9T1	OJ1124_D06.18, Oligopeptidase A-like	GO:0044238,primary metabolic process|GO:0019538,protein metabolic process|GO:0043170,macromolecule metabolic process|GO:0071704,organic substance metabolic process|GO:0008150,biological_process|GO:0008152,metabolic process|GO:0006508,proteolysis		GO:0016787,hydrolase activity|GO:0004175,endopeptidase activity|GO:0004222,metalloendopeptidase activity|GO:0043169,cation binding|GO:0043167,ion binding|GO:0003824,catalytic activity|GO:0070011,peptidase activity, acting on L-amino acid peptides|GO:0003674,molecular_function|GO:0005488,binding|GO:0008233,peptidase activity|GO:0046872,metal ion binding|GO:0008237,metallopeptidase activity		http://www.uniprot.org/uniprot/Q6K9T1
		gi|21741699	Q7XUG1	Malate synthase	GO:0019752,carboxylic acid metabolic process|GO:0044723,single-organism carbohydrate metabolic process|GO:0006099,tricarboxylic acid cycle|GO:0009060,aerobic respiration|GO:0044281,small molecule metabolic process|GO:0006091,generation of precursor metabolites and energy|GO:0072350,tricarboxylic acid metabolic process|GO:0006097,glyoxylate cycle|GO:0044699,single-organism process|GO:0044710,singl…	GO:0005737,cytoplasm|GO:0043231,intracellular membrane-bounded organelle|GO:0044464,cell part|GO:0005777,peroxisome|GO:0044444,cytoplasmic part|GO:0005623,cell|GO:0005622,intracellular|GO:0005575,cellular_component|GO:0042579,microbody|GO:0043229,intracellular organelle|GO:0044424,intracellular part|GO:0009514,glyoxysome|GO:0043227,membrane-bounded organelle|GO:0043226,organelle	GO:0046912,transferase activity, transferring acyl groups, acyl groups converted into alkyl on transfer|GO:0004474,malate synthase activity|GO:0003824,catalytic activity|GO:0016740,transferase activity|GO:0016746,transferase activity, transferring acyl groups|GO:0003674,molecular_function	osa01200,Carbon metabolism|osa00630,Glyoxylate and dicarboxylate metabolism|osa01110,Biosynthesis of secondary metabolites|osa00620,Pyruvate metabolism|osa01100,Metabolic pathways	http://www.uniprot.org/uniprot/Q7XUG1
		gi|215694414	Q0J3K6	Os08g0567000	GO:0008104,protein localization|GO:0072666,establishment of protein localization to vacuole|GO:0072665,protein localization to vacuole|GO:0051641,cellular localization|GO:0030001,metal ion transport|GO:0009651,response to salt stress|GO:0009653,anatomical structure morphogenesis|GO:0044699,single-organism process|GO:0051234,establishment of localization|GO:0016049,cell growth|GO:0000902,cell morp…	GO:0005783,endoplasmic reticulum|GO:0043229,intracellular organelle|GO:0043227,membrane-bounded organelle|GO:0043226,organelle|GO:0005737,cytoplasm|GO:0005575,cellular_component|GO:0031090,organelle membrane|GO:0005773,vacuole|GO:0098805,whole membrane|GO:0016020,membrane|GO:0005774,vacuolar membrane|GO:0044437,vacuolar part|GO:0005794,Golgi apparatus|GO:0098588,bounding membrane of organelle|GO:…			http://www.uniprot.org/uniprot/Q0J3K6
		gi|51535759	Q67VM1	P0505A04.10-2, putative Tryptophan synthase beta chain [Oryza sativa Japonica Group]	GO:0006520,cellular amino acid metabolic process|GO:0019752,carboxylic acid metabolic process|GO:0042401,cellular biogenic amine biosynthetic process|GO:0034641,cellular nitrogen compound metabolic process|GO:0006807,nitrogen compound metabolic process|GO:0044281,small molecule metabolic process|GO:0044283,small molecule biosynthetic process|GO:1901362,organic cyclic compound biosynthetic process…		GO:0043168,anion binding|GO:0003674,molecular_function|GO:0052684,L-serine hydro-lyase (adding indole, L-tryptophan-forming) activity|GO:0005488,binding|GO:0016835,carbon-oxygen lyase activity|GO:0016836,hydro-lyase activity|GO:1901363,heterocyclic compound binding|GO:0003824,catalytic activity|GO:0048037,cofactor binding|GO:0030170,pyridoxal phosphate binding|GO:0005515,protein binding|GO:009715…		http://www.uniprot.org/uniprot/Q67VM1
		gi|222632365	Q0DGF0	Os05g0535800, nucleic acid binding			GO:0097159,organic cyclic compound binding|GO:0003674,molecular_function|GO:1901363,heterocyclic compound binding|GO:0003676,nucleic acid binding|GO:0005488,binding	osa03010,Ribosome	http://www.uniprot.org/uniprot/Q0DGF0
		gi|50509197	Q8GTK7	OJ1457_D07.102, putative ATP synthase delta' chain, mitochondrial precursor [Oryza sativa Japonica Group]	GO:0009167,purine ribonucleoside monophosphate metabolic process|GO:0009165,nucleotide biosynthetic process|GO:0009163,nucleoside biosynthetic process|GO:0009161,ribonucleoside monophosphate metabolic process|GO:1901362,organic cyclic compound biosynthetic process|GO:0042451,purine nucleoside biosynthetic process|GO:0009168,purine ribonucleoside monophosphate biosynthetic process|GO:0044710,singl…	GO:0045261,proton-transporting ATP synthase complex, catalytic core F(1)|GO:0043234,protein complex|GO:0032991,macromolecular complex|GO:0005575,cellular_component|GO:0016020,membrane|GO:0044464,cell part|GO:0045259,proton-transporting ATP synthase complex|GO:0005623,cell|GO:0005622,intracellular|GO:0033178,proton-transporting two-sector ATPase complex, catalytic domain|GO:0098796,membrane protei…	GO:0036442,hydrogen-exporting ATPase activity|GO:0003674,molecular_function|GO:0016887,ATPase activity|GO:0042625,ATPase activity, coupled to transmembrane movement of ions|GO:0042626,ATPase activity, coupled to transmembrane movement of substances|GO:0016820,hydrolase activity, acting on acid anhydrides, catalyzing transmembrane movement of substances|GO:0046933,proton-transporting ATP synthase …	osa00190,Oxidative phosphorylation|osa01100,Metabolic pathways	http://www.uniprot.org/uniprot/Q8GTK7
		gi|297597666	Q0JJ18	Os01g0764900, hydrolase activity, acting on carbon-nitrogen (but not peptide) bonds, in linear amides	GO:0008150,biological_process|GO:0008152,metabolic process		GO:0016787,hydrolase activity|GO:0016810,hydrolase activity, acting on carbon-nitrogen (but not peptide) bonds|GO:0016811,hydrolase activity, acting on carbon-nitrogen (but not peptide) bonds, in linear amides|GO:0003674,molecular_function|GO:0003824,catalytic activity	osa00910,Nitrogen metabolism|osa00630,Glyoxylate and dicarboxylate metabolism|osa00460,Cyanoamino acid metabolism|osa01200,Carbon metabolism	http://www.uniprot.org/uniprot/Q0JJ18
		gi|13357257	Q9AV27	OSJNBa0001O14.16, putative cytochrome P450 monooxygenase [Oryza sativa Japonica Group]	GO:0008152,metabolic process|GO:0044710,single-organism metabolic process|GO:0008150,biological_process|GO:0044699,single-organism process|GO:0055114,oxidation-reduction process		GO:0043169,cation binding|GO:0004497,monooxygenase activity|GO:0046914,transition metal ion binding|GO:0020037,heme binding|GO:0046906,tetrapyrrole binding|GO:0097159,organic cyclic compound binding|GO:0016705,oxidoreductase activity, acting on paired donors, with incorporation or reduction of molecular oxygen|GO:0043167,ion binding|GO:0003824,catalytic activity|GO:0003674,molecular_function|GO:0…		http://www.uniprot.org/uniprot/Q9AV27
	72	gi|125570055	Q5JL32	P0682B08.14	GO:0031365,N-terminal protein amino acid modification|GO:0044249,cellular biosynthetic process|GO:0006499,N-terminal protein myristoylation|GO:0034645,cellular macromolecule biosynthetic process|GO:1901576,organic substance biosynthetic process|GO:0042158,lipoprotein biosynthetic process|GO:0043170,macromolecule metabolic process|GO:0009100,glycoprotein metabolic process|GO:0009101,glycoprotein b…	GO:0005783,endoplasmic reticulum|GO:0043229,intracellular organelle|GO:0071944,cell periphery|GO:0043227,membrane-bounded organelle|GO:0043226,organelle|GO:0005737,cytoplasm|GO:0005575,cellular_component|GO:0031090,organelle membrane|GO:0005773,vacuole|GO:0098805,whole membrane|GO:0016020,membrane|GO:0005774,vacuolar membrane|GO:0044437,vacuolar part|GO:0005794,Golgi apparatus|GO:0098588,bounding…			http://www.uniprot.org/uniprot/Q5JL32
		gi|297606777	Q0D8F0	Os07g0164300, SNAP receptor activity, SNARE binding	GO:0008104,protein localization|GO:0006906,vesicle fusion|GO:0061025,membrane fusion|GO:0061024,membrane organization|GO:0032940,secretion by cell|GO:0071840,cellular component organization or biogenesis|GO:0051649,establishment of localization in cell|GO:0070727,cellular macromolecule localization|GO:0006886,intracellular protein transport|GO:0006887,exocytosis|GO:0016043,cellular component orga…	GO:0043234,protein complex|GO:0005737,cytoplasm|GO:0032991,macromolecular complex|GO:0016021,integral component of membrane|GO:0016020,membrane|GO:0044464,cell part|GO:0005623,cell|GO:0005622,intracellular|GO:0005575,cellular_component|GO:0098796,membrane protein complex|GO:0044444,cytoplasmic part|GO:0071944,cell periphery|GO:0012505,endomembrane system|GO:0005886,plasma membrane|GO:0044424,intr…	GO:0005484,SNAP receptor activity|GO:0000149,SNARE binding|GO:0003674,molecular_function|GO:0005488,binding|GO:0005515,protein binding	osa04130,SNARE interactions in vesicular transport	http://www.uniprot.org/uniprot/Q0D8F0
		gi|125563186	Q69LW4	OSJNBa0057D11.22, Putative phosphoenolpyruvate carboxylase	GO:0019752,carboxylic acid metabolic process|GO:0006099,tricarboxylic acid cycle|GO:0009060,aerobic respiration|GO:0044281,small molecule metabolic process|GO:0006091,generation of precursor metabolites and energy|GO:0072350,tricarboxylic acid metabolic process|GO:0044699,single-organism process|GO:0044710,single-organism metabolic process|GO:0071704,organic substance metabolic process|GO:0045333…		GO:0016829,lyase activity|GO:0016830,carbon-carbon lyase activity|GO:0008964,phosphoenolpyruvate carboxylase activity|GO:0016831,carboxy-lyase activity|GO:0003824,catalytic activity|GO:0004611,phosphoenolpyruvate carboxykinase activity|GO:0003674,molecular_function		http://www.uniprot.org/uniprot/Q69LW4
		gi|51090862	Q69XR7	P0526E12.23, putative acyl-CoA oxidase ACX3 [Oryza sativa Japonica Group]	GO:0034440,lipid oxidation|GO:0006631,fatty acid metabolic process|GO:0006635,fatty acid beta-oxidation|GO:0019752,carboxylic acid metabolic process|GO:0044248,cellular catabolic process|GO:0009062,fatty acid catabolic process|GO:0044281,small molecule metabolic process|GO:0044282,small molecule catabolic process|GO:0044242,cellular lipid catabolic process|GO:0044699,single-organism process|GO:00…	GO:0005737,cytoplasm|GO:0043231,intracellular membrane-bounded organelle|GO:0044464,cell part|GO:0005777,peroxisome|GO:0044444,cytoplasmic part|GO:0005623,cell|GO:0005622,intracellular|GO:0005575,cellular_component|GO:0042579,microbody|GO:0043229,intracellular organelle|GO:0044424,intracellular part|GO:0043227,membrane-bounded organelle|GO:0043226,organelle	GO:0043168,anion binding|GO:0050662,coenzyme binding|GO:0050660,flavin adenine dinucleotide binding|GO:0097159,organic cyclic compound binding|GO:0016627,oxidoreductase activity, acting on the CH-CH group of donors|GO:1901363,heterocyclic compound binding|GO:0000166,nucleotide binding|GO:0036094,small molecule binding|GO:0003824,catalytic activity|GO:0048037,cofactor binding|GO:0005488,binding|GO…	osa04146,Peroxisome|osa01040,Biosynthesis of unsaturated fatty acids|osa01212,Fatty acid metabolism|osa00592,alpha-Linolenic acid metabolism|osa01110,Biosynthesis of secondary metabolites|osa01100,Metabolic pathways|osa00071,Fatty acid degradation	http://www.uniprot.org/uniprot/Q69XR7
		gi|222637272	Q0D5I5	Os07g0558300, 3'(2'),5'-bisphosphate nucleotidase activity, magnesium ion binding	GO:0006650,glycerophospholipid metabolic process|GO:0016310,phosphorylation|GO:0044255,cellular lipid metabolic process|GO:0044699,single-organism process|GO:0044710,single-organism metabolic process|GO:0046834,lipid phosphorylation|GO:0071704,organic substance metabolic process|GO:0046854,phosphatidylinositol phosphorylation|GO:0006644,phospholipid metabolic process|GO:0006629,lipid metabolic pr…			osa00920,Sulfur metabolism|osa01100,Metabolic pathways	http://www.uniprot.org/uniprot/Q0D5I5
		gi|55296661	Q5VME5	B1026E06.3, putative UDP-glycosyltransferase [Oryza sativa Japonica Group]	GO:0008150,biological_process|GO:0008152,metabolic process		GO:0016758,transferase activity, transferring hexosyl groups|GO:0016740,transferase activity|GO:0003674,molecular_function|GO:0016757,transferase activity, transferring glycosyl groups|GO:0003824,catalytic activity		http://www.uniprot.org/uniprot/Q5VME5
		gi|218189022	Q5JNL6	P0638D12.13, Mitochondrial processing peptidase	GO:0044238,primary metabolic process|GO:0019538,protein metabolic process|GO:0043170,macromolecule metabolic process|GO:0071704,organic substance metabolic process|GO:0008150,biological_process|GO:0008152,metabolic process|GO:0006508,proteolysis		GO:0016787,hydrolase activity|GO:0004175,endopeptidase activity|GO:0004222,metalloendopeptidase activity|GO:0043169,cation binding|GO:0043167,ion binding|GO:0003824,catalytic activity|GO:0070011,peptidase activity, acting on L-amino acid peptides|GO:0003674,molecular_function|GO:0005488,binding|GO:0008233,peptidase activity|GO:0046872,metal ion binding|GO:0008237,metallopeptidase activity		http://www.uniprot.org/uniprot/Q5JNL6
		gi|328864183	Q5JNJ1	P0481E12.40, trehalose-6-phosphate synthase 2 [Oryza sativa Indica Group]	GO:0009311,oligosaccharide metabolic process|GO:0009312,oligosaccharide biosynthetic process|GO:0044249,cellular biosynthetic process|GO:0044237,cellular metabolic process|GO:0044699,single-organism process|GO:1901576,organic substance biosynthetic process|GO:0044710,single-organism metabolic process|GO:0044711,single-organism biosynthetic process|GO:0044262,cellular carbohydrate metabolic proces…		GO:0003824,catalytic activity|GO:0003674,molecular_function	osa00500,Starch and sucrose metabolism|osa01100,Metabolic pathways	http://www.uniprot.org/uniprot/Q5JNJ1
		gi|24899397	Q8H7M3	OSJNBb0014I10.3, Putative r40c1 protein - rice [Oryza sativa Japonica Group]					http://www.uniprot.org/uniprot/Q8H7M3
		gi|50252089	Q6ETK1	P0544B02.33					http://www.uniprot.org/uniprot/Q6ETK1
		gi|41052923	Q6Z8Z7	P0501G04.9, hydroperoxide lyase [Oryza sativa Japonica Group]	GO:1901566,organonitrogen compound biosynthetic process|GO:0006631,fatty acid metabolic process|GO:0044237,cellular metabolic process|GO:0042430,indole-containing compound metabolic process|GO:0009310,amine catabolic process|GO:0019752,carboxylic acid metabolic process|GO:1901564,organonitrogen compound metabolic process|GO:0009063,cellular amino acid catabolic process|GO:0043436,oxoacid metaboli…	GO:0009526,plastid envelope|GO:0009941,chloroplast envelope|GO:0009536,plastid|GO:0005575,cellular_component|GO:0043231,intracellular membrane-bounded organelle|GO:0044464,cell part|GO:0044444,cytoplasmic part|GO:0031967,organelle envelope|GO:0031975,envelope|GO:0044446,intracellular organelle part|GO:0043229,intracellular organelle|GO:0005737,cytoplasm|GO:0005623,cell|GO:0044435,plastid part|GO:…	GO:0043169,cation binding|GO:0004497,monooxygenase activity|GO:0046914,transition metal ion binding|GO:0020037,heme binding|GO:0046906,tetrapyrrole binding|GO:0097159,organic cyclic compound binding|GO:0016829,lyase activity|GO:0016705,oxidoreductase activity, acting on paired donors, with incorporation or reduction of molecular oxygen|GO:0043167,ion binding|GO:0003824,catalytic activity|GO:00036…	osa01110,Biosynthesis of secondary metabolites|osa00592,alpha-Linolenic acid metabolism	http://www.uniprot.org/uniprot/Q6Z8Z7
		gi|218194733	Q7XVC0	OSJNBa0072D21.10, catalytic activity	GO:0008150,biological_process|GO:0008152,metabolic process		GO:0003824,catalytic activity|GO:0003674,molecular_function		http://www.uniprot.org/uniprot/Q7XVC0
		gi|90399093	Q0J9L5	Os04g0644400, H0413E07.6 [Oryza sativa Indica Group]					http://www.uniprot.org/uniprot/Q0J9L5
		gi|222624887	Q10LR9	Os03g0337600, Uroporphyrinogen decarboxylase 2, chloroplastic	GO:0006778,porphyrin-containing compound metabolic process|GO:0006779,porphyrin-containing compound biosynthetic process|GO:0044249,cellular biosynthetic process|GO:0034641,cellular nitrogen compound metabolic process|GO:0006807,nitrogen compound metabolic process|GO:1901362,organic cyclic compound biosynthetic process|GO:0044699,single-organism process|GO:1901576,organic substance biosynthetic p…	GO:0005737,cytoplasm|GO:0009536,plastid|GO:0043231,intracellular membrane-bounded organelle|GO:0044464,cell part|GO:0044444,cytoplasmic part|GO:0005623,cell|GO:0005622,intracellular|GO:0005575,cellular_component|GO:0043229,intracellular organelle|GO:0044424,intracellular part|GO:0043227,membrane-bounded organelle|GO:0043226,organelle|GO:0009507,chloroplast	GO:0016829,lyase activity|GO:0016830,carbon-carbon lyase activity|GO:0016831,carboxy-lyase activity|GO:0003824,catalytic activity|GO:0003674,molecular_function|GO:0004853,uroporphyrinogen decarboxylase activity	osa01100,Metabolic pathways|osa01110,Biosynthesis of secondary metabolites|osa00860,Porphyrin and chlorophyll metabolism	http://www.uniprot.org/uniprot/Q10LR9
		gi|125585428	Q10PV6	Os03g0219900, 50S ribosomal protein L15, chloroplast, putative, expressed	GO:0044238,primary metabolic process|GO:0032774,RNA biosynthetic process|GO:0090304,nucleic acid metabolic process|GO:0044249,cellular biosynthetic process|GO:0034641,cellular nitrogen compound metabolic process|GO:0006807,nitrogen compound metabolic process|GO:0034645,cellular macromolecule biosynthetic process|GO:1901576,organic substance biosynthetic process|GO:1901362,organic cyclic compound …	GO:0015934,large ribosomal subunit|GO:0031975,envelope|GO:0043229,intracellular organelle|GO:0043228,non-membrane-bounded organelle|GO:0043227,membrane-bounded organelle|GO:0043226,organelle|GO:0005737,cytoplasm|GO:0009941,chloroplast envelope|GO:0009536,plastid|GO:0009532,plastid stroma|GO:0009570,chloroplast stroma|GO:0030529,ribonucleoprotein complex|GO:0044435,plastid part|GO:0044434,chloropl…	GO:0003735,structural constituent of ribosome|GO:0003674,molecular_function|GO:0005198,structural molecule activity	osa03010,Ribosome	http://www.uniprot.org/uniprot/Q10PV6
		gi|75261364	Q6K669	Os02g0794700, RecName: Full=Leucine aminopeptidase 2, chloroplastic	GO:0044238,primary metabolic process|GO:0019538,protein metabolic process|GO:0043170,macromolecule metabolic process|GO:0071704,organic substance metabolic process|GO:0008150,biological_process|GO:0008152,metabolic process|GO:0006508,proteolysis	GO:0005737,cytoplasm|GO:0009536,plastid|GO:0043231,intracellular membrane-bounded organelle|GO:0044464,cell part|GO:0044444,cytoplasmic part|GO:0005623,cell|GO:0005622,intracellular|GO:0005575,cellular_component|GO:0043229,intracellular organelle|GO:0044424,intracellular part|GO:0043227,membrane-bounded organelle|GO:0043226,organelle|GO:0009507,chloroplast	GO:0004177,aminopeptidase activity|GO:0046914,transition metal ion binding|GO:0016787,hydrolase activity|GO:0003824,catalytic activity|GO:0043169,cation binding|GO:0030145,manganese ion binding|GO:0043167,ion binding|GO:0008238,exopeptidase activity|GO:0070011,peptidase activity, acting on L-amino acid peptides|GO:0003674,molecular_function|GO:0005488,binding|GO:0008233,peptidase activity|GO:0046…		http://www.uniprot.org/uniprot/Q6K669
		gi|57900427	Q5JKQ3	B1064G04.18-1, putative seryl-tRNA synthetase [Oryza sativa Japonica Group]	GO:0006434,seryl-tRNA aminoacylation|GO:0044238,primary metabolic process|GO:0019752,carboxylic acid metabolic process|GO:0090304,nucleic acid metabolic process|GO:0044249,cellular biosynthetic process|GO:0034641,cellular nitrogen compound metabolic process|GO:0006807,nitrogen compound metabolic process|GO:0044281,small molecule metabolic process|GO:0034645,cellular macromolecule biosynthetic pro…	GO:0005737,cytoplasm|GO:0044464,cell part|GO:0005623,cell|GO:0005622,intracellular|GO:0005575,cellular_component|GO:0044424,intracellular part	GO:0035639,purine ribonucleoside triphosphate binding|GO:0003674,molecular_function|GO:0005488,binding|GO:0000166,nucleotide binding|GO:1901363,heterocyclic compound binding|GO:1901265,nucleoside phosphate binding|GO:0001882,nucleoside binding|GO:0043168,anion binding|GO:0004812,aminoacyl-tRNA ligase activity|GO:0043167,ion binding|GO:0001883,purine nucleoside binding|GO:0032549,ribonucleoside bi…	osa00970,Aminoacyl-tRNA biosynthesis	http://www.uniprot.org/uniprot/Q5JKQ3
		gi|218189384	Q5N7B4	LAC7, Laccase-7	GO:0044248,cellular catabolic process|GO:0009698,phenylpropanoid metabolic process|GO:1901360,organic cyclic compound metabolic process|GO:1901361,organic cyclic compound catabolic process|GO:0044712,single-organism catabolic process|GO:0044710,single-organism metabolic process|GO:0009808,lignin metabolic process|GO:0071704,organic substance metabolic process|GO:0044699,single-organism process|GO…	GO:0048046,apoplast|GO:0005575,cellular_component|GO:0005576,extracellular region	GO:0043169,cation binding|GO:0052716,hydroquinone:oxygen oxidoreductase activity|GO:0046914,transition metal ion binding|GO:0046872,metal ion binding|GO:0043167,ion binding|GO:0003824,catalytic activity|GO:0003674,molecular_function|GO:0005488,binding|GO:0016679,oxidoreductase activity, acting on diphenols and related substances as donors|GO:0005507,copper ion binding|GO:0016682,oxidoreductase ac…		http://www.uniprot.org/uniprot/Q5N7B4
		gi|57900129	Q5JK10	OSJNBa0093F16.14, putative transaldolase [Oryza sativa Japonica Group]	GO:0009167,purine ribonucleoside monophosphate metabolic process|GO:0044281,small molecule metabolic process|GO:0009161,ribonucleoside monophosphate metabolic process|GO:0009698,phenylpropanoid metabolic process|GO:0009699,phenylpropanoid biosynthetic process|GO:1901360,organic cyclic compound metabolic process|GO:0044712,single-organism catabolic process|GO:0044710,single-organism metabolic proc…	GO:0005737,cytoplasm|GO:0005575,cellular_component|GO:0009536,plastid|GO:0043231,intracellular membrane-bounded organelle|GO:0009532,plastid stroma|GO:0009570,chloroplast stroma|GO:0044464,cell part|GO:0044444,cytoplasmic part|GO:0005739,mitochondrion|GO:0005622,intracellular|GO:0044446,intracellular organelle part|GO:0043229,intracellular organelle|GO:0005623,cell|GO:0044435,plastid part|GO:0044…	GO:0003824,catalytic activity|GO:0016740,transferase activity|GO:0004801,sedoheptulose-7-phosphate:D-glyceraldehyde-3-phosphate glyceronetransferase activity|GO:0003674,molecular_function|GO:0016744,transferase activity, transferring aldehyde or ketonic groups	osa00030,Pentose phosphate pathway|osa01200,Carbon metabolism|osa01110,Biosynthesis of secondary metabolites|osa01230,Biosynthesis of amino acids|osa01100,Metabolic pathways	http://www.uniprot.org/uniprot/Q5JK10
		gi|77555961	Q53NW6	Os11g0708900, Phenylalanine ammonia-lyase, putative, expressed [Oryza sativa Japonica Group]	GO:0042537,benzene-containing compound metabolic process|GO:0019752,carboxylic acid metabolic process|GO:0009063,cellular amino acid catabolic process|GO:0043436,oxoacid metabolic process|GO:0006807,nitrogen compound metabolic process|GO:0044281,small molecule metabolic process|GO:0044282,small molecule catabolic process|GO:0044283,small molecule biosynthetic process|GO:0009698,phenylpropanoid me…	GO:0005737,cytoplasm|GO:0044464,cell part|GO:0005623,cell|GO:0005622,intracellular|GO:0005575,cellular_component|GO:0044424,intracellular part	GO:0016841,ammonia-lyase activity|GO:0016840,carbon-nitrogen lyase activity|GO:0016829,lyase activity|GO:0003824,catalytic activity|GO:0045548,phenylalanine ammonia-lyase activity|GO:0003674,molecular_function		http://www.uniprot.org/uniprot/Q53NW6
		gi|125580559	Q0E4K1	CATA, Catalase isozyme A	GO:0044712,single-organism catabolic process|GO:0044710,single-organism metabolic process|GO:0008150,biological_process|GO:0044237,cellular metabolic process|GO:0050896,response to stimulus|GO:0009987,cellular process|GO:0072593,reactive oxygen species metabolic process|GO:0044248,cellular catabolic process|GO:0006950,response to stress|GO:0042744,hydrogen peroxide catabolic process|GO:0044763,si…	GO:0005737,cytoplasm|GO:0043231,intracellular membrane-bounded organelle|GO:0044464,cell part|GO:0005777,peroxisome|GO:0044444,cytoplasmic part|GO:0005623,cell|GO:0005622,intracellular|GO:0005575,cellular_component|GO:0042579,microbody|GO:0043229,intracellular organelle|GO:0044424,intracellular part|GO:0009514,glyoxysome|GO:0043227,membrane-bounded organelle|GO:0043226,organelle	GO:0043169,cation binding|GO:0046872,metal ion binding|GO:0020037,heme binding|GO:0046906,tetrapyrrole binding|GO:0097159,organic cyclic compound binding|GO:0016209,antioxidant activity|GO:0043167,ion binding|GO:1901363,heterocyclic compound binding|GO:0003824,catalytic activity|GO:0003674,molecular_function|GO:0005488,binding|GO:0004096,catalase activity|GO:0016684,oxidoreductase activity, actin…	osa01200,Carbon metabolism|osa00380,Tryptophan metabolism|osa01110,Biosynthesis of secondary metabolites|osa00630,Glyoxylate and dicarboxylate metabolism|osa04146,Peroxisome	http://www.uniprot.org/uniprot/Q0E4K1
		gi|41052955	Q6Z8F4	P0459B01.11, phosphoribulokinase precursor [Oryza sativa Japonica Group]	GO:0044238,primary metabolic process|GO:0005975,carbohydrate metabolic process|GO:0016310,phosphorylation|GO:0009987,cellular process|GO:0044237,cellular metabolic process|GO:0071704,organic substance metabolic process|GO:0006796,phosphate-containing compound metabolic process|GO:0008150,biological_process|GO:0008152,metabolic process|GO:0006793,phosphorus metabolic process		GO:0035639,purine ribonucleoside triphosphate binding|GO:0003674,molecular_function|GO:0005488,binding|GO:0043167,ion binding|GO:1901363,heterocyclic compound binding|GO:1901265,nucleoside phosphate binding|GO:0001882,nucleoside binding|GO:0043168,anion binding|GO:0000166,nucleotide binding|GO:0016740,transferase activity|GO:0001883,purine nucleoside binding|GO:0032549,ribonucleoside binding|GO:0…	osa00710,Carbon fixation in photosynthetic organisms|osa01200,Carbon metabolism|osa01100,Metabolic pathways	http://www.uniprot.org/uniprot/Q6Z8F4
		gi|53792234	BAD52867.1	putative Bowman Birk trypsin inhibitor [Oryza sativa Japonica Group]
		gi|57899181	BAD87233.1	putative peroxidase [Oryza sativa Japonica Group]
		gi|75232938	Q7XPY2	Os04g0656100, RecName: Full=Plasma membrane ATPase	GO:0009167,purine ribonucleoside monophosphate metabolic process|GO:0009165,nucleotide biosynthetic process|GO:0009163,nucleoside biosynthetic process|GO:0009161,ribonucleoside monophosphate metabolic process|GO:1901362,organic cyclic compound biosynthetic process|GO:0042451,purine nucleoside biosynthetic process|GO:0009168,purine ribonucleoside monophosphate biosynthetic process|GO:0044710,singl…	GO:0016021,integral component of membrane|GO:0016020,membrane|GO:0044464,cell part|GO:0005623,cell|GO:0005575,cellular_component|GO:0071944,cell periphery|GO:0005886,plasma membrane|GO:0044425,membrane part|GO:0031224,intrinsic component of membrane	GO:0035639,purine ribonucleoside triphosphate binding|GO:0036442,hydrogen-exporting ATPase activity|GO:0003674,molecular_function|GO:0005488,binding|GO:0016887,ATPase activity|GO:0043167,ion binding|GO:1901363,heterocyclic compound binding|GO:0032550,purine ribonucleoside binding|GO:0001882,nucleoside binding|GO:0043168,anion binding|GO:0042625,ATPase activity, coupled to transmembrane movement o…	osa00190,Oxidative phosphorylation	http://www.uniprot.org/uniprot/Q7XPY2
		gi|38345506	CAE01785.2	OSJNBa0039K24.4 [Oryza sativa Japonica Group]
		gi|313575797	Q10NA9	Os03g0276500, 70 kDa heat shock protein [Oryza sativa Japonica Group]			GO:0043168,anion binding|GO:0003674,molecular_function|GO:0005488,binding|GO:0030554,adenyl nucleotide binding|GO:0035639,purine ribonucleoside triphosphate binding|GO:0097367,carbohydrate derivative binding|GO:1901363,heterocyclic compound binding|GO:1901265,nucleoside phosphate binding|GO:0000166,nucleotide binding|GO:0036094,small molecule binding|GO:0032553,ribonucleotide binding|GO:0032559,a…	osa04144,Endocytosis|osa04141,Protein processing in endoplasmic reticulum|osa03040,Spliceosome	http://www.uniprot.org/uniprot/Q10NA9
		gi|45736168	Q84PB4	P0604E01.24, putative photosystem I reaction center subunit II, chloroplast precursor (Photosystem I 20 kDa subunit) (PSI-D) [Oryza sativa Japonica Group]	GO:0008152,metabolic process|GO:0009987,cellular process|GO:0008150,biological_process|GO:0015979,photosynthesis|GO:0044237,cellular metabolic process	GO:0043234,protein complex|GO:0009579,thylakoid|GO:0009522,photosystem I|GO:0009521,photosystem|GO:0034357,photosynthetic membrane|GO:0016020,membrane|GO:0044464,cell part|GO:0009538,photosystem I reaction center|GO:0005623,cell|GO:0005622,intracellular|GO:0005575,cellular_component|GO:0098796,membrane protein complex|GO:0044436,thylakoid part|GO:0044424,intracellular part|GO:0044425,membrane par…		osa00195,Photosynthesis|osa01100,Metabolic pathways	http://www.uniprot.org/uniprot/Q84PB4
		gi|75225211	Q6YZX6	Os08g0191100, RecName: Full=Putative aconitate hydratase, cytoplasmic; Short=Aconitase	GO:0044238,primary metabolic process|GO:0044710,single-organism metabolic process|GO:0044262,cellular carbohydrate metabolic process|GO:0006081,cellular aldehyde metabolic process|GO:0006082,organic acid metabolic process|GO:0071704,organic substance metabolic process|GO:0044237,cellular metabolic process|GO:0009987,cellular process|GO:0019752,carboxylic acid metabolic process|GO:0032787,monocarb…	GO:0005737,cytoplasm|GO:0044464,cell part|GO:0005623,cell|GO:0005622,intracellular|GO:0005575,cellular_component|GO:0044424,intracellular part	GO:0043169,cation binding|GO:0051539,4 iron, 4 sulfur cluster binding|GO:0016835,carbon-oxygen lyase activity|GO:0016836,hydro-lyase activity|GO:0043167,ion binding|GO:0003824,catalytic activity|GO:0003674,molecular_function|GO:0005488,binding|GO:0051536,iron-sulfur cluster binding|GO:0003994,aconitate hydratase activity|GO:0046872,metal ion binding|GO:0016829,lyase activity|GO:0051540,metal clus…		http://www.uniprot.org/uniprot/Q6YZX6
		gi|21740743	Q7XVM2	OSJNBa0072K14.5, dihydrolipoyllysine-residue succinyltransferase activity	GO:0044238,primary metabolic process|GO:0044710,single-organism metabolic process|GO:0015980,energy derivation by oxidation of organic compounds|GO:0006082,organic acid metabolic process|GO:0044699,single-organism process|GO:0009987,cellular process|GO:0044763,single-organism cellular process|GO:0019752,carboxylic acid metabolic process|GO:0008150,biological_process|GO:0071704,organic substance m…	GO:0043234,protein complex|GO:0005737,cytoplasm|GO:0005622,intracellular|GO:0032991,macromolecular complex|GO:1902494,catalytic complex|GO:0045252,oxoglutarate dehydrogenase complex|GO:0044464,cell part|GO:0005623,cell|GO:1990204,oxidoreductase complex|GO:0005575,cellular_component|GO:0044444,cytoplasmic part|GO:1990234,transferase complex|GO:0045239,tricarboxylic acid cycle enzyme complex|GO:004…	GO:0003824,catalytic activity|GO:0016751,S-succinyltransferase activity|GO:0016417,S-acyltransferase activity|GO:0016740,transferase activity|GO:0016746,transferase activity, transferring acyl groups|GO:0016747,transferase activity, transferring acyl groups other than amino-acyl groups|GO:0004149,dihydrolipoyllysine-residue succinyltransferase activity|GO:0003674,molecular_function|GO:0016748,suc…	osa01200,Carbon metabolism|osa00020,Citrate cycle (TCA cycle)|osa01110,Biosynthesis of secondary metabolites|osa00310,Lysine degradation|osa01100,Metabolic pathways	http://www.uniprot.org/uniprot/Q7XVM2
		gi|77556752	Q2QNT0	LOC_Os12g36850, Pathogenesis-related protein Bet v I family protein, expressed [Oryza sativa Japonica Group]	GO:0006952,defense response|GO:0008150,biological_process|GO:0006950,response to stress|GO:0009607,response to biotic stimulus|GO:0050896,response to stimulus				http://www.uniprot.org/uniprot/Q2QNT0
		gi|77556724	Q0ILR5	OS12G0628600, Thaumatin-like protein precursor, putative, expressed [Oryza sativa Japonica Group]					http://www.uniprot.org/uniprot/Q0ILR5
		gi|125601587	Q69UZ3	Os07g0689300, Lon protease homolog, mitochondrial	GO:0032042,mitochondrial DNA metabolic process|GO:0022607,cellular component assembly|GO:0080090,regulation of primary metabolic process|GO:0019222,regulation of metabolic process|GO:0033043,regulation of organelle organization|GO:0043933,macromolecular complex subunit organization|GO:0031326,regulation of cellular biosynthetic process|GO:0031323,regulation of cellular metabolic process|GO:005112…	GO:0005737,cytoplasm|GO:0005575,cellular_component|GO:0043231,intracellular membrane-bounded organelle|GO:0043233,organelle lumen|GO:0044464,cell part|GO:0044444,cytoplasmic part|GO:0031974,membrane-enclosed lumen|GO:0005622,intracellular|GO:0044446,intracellular organelle part|GO:0070013,intracellular organelle lumen|GO:0043229,intracellular organelle|GO:0005739,mitochondrion|GO:0044429,mitochon…	GO:0004176,ATP-dependent peptidase activity|GO:0004252,serine-type endopeptidase activity|GO:0004175,endopeptidase activity|GO:0003676,nucleic acid binding|GO:0035639,purine ribonucleoside triphosphate binding|GO:0003674,molecular_function|GO:0005488,binding|GO:0016887,ATPase activity|GO:0003677,DNA binding|GO:0008233,peptidase activity|GO:0043167,ion binding|GO:1901363,heterocyclic compound bind…		http://www.uniprot.org/uniprot/Q69UZ3
		gi|55700923	Q6ER46	OSJNBa0082C09.19, TPA: class III peroxidase 28 precursor [Oryza sativa Japonica Group]	GO:0044710,single-organism metabolic process|GO:0050896,response to stimulus|GO:0006950,response to stress|GO:0008150,biological_process|GO:0055114,oxidation-reduction process|GO:0008152,metabolic process|GO:0006979,response to oxidative stress|GO:0044699,single-organism process	GO:0005575,cellular_component|GO:0005576,extracellular region	GO:0043169,cation binding|GO:0046872,metal ion binding|GO:0020037,heme binding|GO:0046906,tetrapyrrole binding|GO:0097159,organic cyclic compound binding|GO:0016209,antioxidant activity|GO:0043167,ion binding|GO:1901363,heterocyclic compound binding|GO:0003824,catalytic activity|GO:0003674,molecular_function|GO:0005488,binding|GO:0016684,oxidoreductase activity, acting on peroxide as acceptor|GO:…		http://www.uniprot.org/uniprot/Q6ER46
		gi|383150573	AFG57275.1	hypothetical protein 2_2585_01, partial [Pinus taeda]
Common (KJ201-Piz-t/Mock-Piz-t and RB22-Piz-t/Mock-Piz-t)	24	gi|68565740	Q8S6H1	OSJNBb0075K12.15, chlorophyll binding	GO:0044710,single-organism metabolic process|GO:0019684,photosynthesis, light reaction|GO:0009987,cellular process|GO:0044237,cellular metabolic process|GO:0015979,photosynthesis|GO:0022900,electron transport chain|GO:0044763,single-organism cellular process|GO:0044699,single-organism process|GO:0008152,metabolic process|GO:0008150,biological_process|GO:0006091,generation of precursor metabolites…	GO:0043234,protein complex|GO:0009579,thylakoid|GO:0032991,macromolecular complex|GO:0009523,photosystem II|GO:0009521,photosystem|GO:0034357,photosynthetic membrane|GO:0016020,membrane|GO:0044464,cell part|GO:0005623,cell|GO:0005622,intracellular|GO:0005575,cellular_component|GO:0098796,membrane protein complex|GO:0044436,thylakoid part|GO:0044424,intracellular part|GO:0044425,membrane part|GO:0…	GO:0043169,cation binding|GO:0043167,ion binding|GO:0003674,molecular_function|GO:0005488,binding|GO:0045156,electron transporter, transferring electrons within the cyclic electron transport pathway of photosynthesis activity|GO:0046872,metal ion binding|GO:0009055,electron carrier activity		http://www.uniprot.org/uniprot/Q8S6H1
		gi|42795618	P0C358	psaB, RecName: Full=Photosystem I P700 chlorophyll a apoprotein A2	GO:0044267,cellular protein metabolic process|GO:0044710,single-organism metabolic process|GO:0044260,cellular macromolecule metabolic process|GO:0044238,primary metabolic process|GO:0019538,protein metabolic process|GO:0044237,cellular metabolic process|GO:0009987,cellular process|GO:0055114,oxidation-reduction process|GO:0018298,protein-chromophore linkage|GO:0043170,macromolecule metabolic pro…	GO:0055035,plastid thylakoid membrane|GO:0034357,photosynthetic membrane|GO:0031976,plastid thylakoid|GO:0043229,intracellular organelle|GO:0005622,intracellular|GO:0043227,membrane-bounded organelle|GO:0043226,organelle|GO:0031224,intrinsic component of membrane|GO:0009535,chloroplast thylakoid membrane|GO:0009534,chloroplast thylakoid|GO:0031984,organelle subcompartment|GO:0016021,integral comp…	GO:0043169,cation binding|GO:0016168,chlorophyll binding|GO:0051539,4 iron, 4 sulfur cluster binding|GO:0046906,tetrapyrrole binding|GO:0097159,organic cyclic compound binding|GO:0051536,iron-sulfur cluster binding|GO:0000287,magnesium ion binding|GO:0043167,ion binding|GO:0003824,catalytic activity|GO:0003674,molecular_function|GO:0005488,binding|GO:0009055,electron carrier activity|GO:0051540,m…	osa00195,Photosynthesis|osa01100,Metabolic pathways	http://www.uniprot.org/uniprot/P0C358
		gi|50726654	Q69JX7	P0569E11.38, drought-induced S-like ribonuclease [Oryza sativa Japonica Group]	GO:0090502,RNA phosphodiester bond hydrolysis, endonucleolytic|GO:0016070,RNA metabolic process|GO:0090501,RNA phosphodiester bond hydrolysis|GO:0044260,cellular macromolecule metabolic process|GO:0006139,nucleobase-containing compound metabolic process|GO:0009987,cellular process|GO:0006725,cellular aromatic compound metabolic process|GO:0044237,cellular metabolic process|GO:0043170,macromolecul…		GO:0033897,ribonuclease T2 activity|GO:0016787,hydrolase activity|GO:0003676,nucleic acid binding|GO:0004518,nuclease activity|GO:0004519,endonuclease activity|GO:0004540,ribonuclease activity|GO:0004521,endoribonuclease activity|GO:0016788,hydrolase activity, acting on ester bonds|GO:0016892,endoribonuclease activity, producing 3'-phosphomonoesters|GO:0003824,catalytic activity|GO:0003674,molecu…		http://www.uniprot.org/uniprot/Q69JX7
		gi|68565738	P0C367	psbC, RecName: Full=Photosystem II CP43 reaction center protein; Flags: Precursor	GO:0006091,generation of precursor metabolites and energy|GO:0015979,photosynthesis|GO:0044699,single-organism process|GO:0044267,cellular protein metabolic process|GO:0044710,single-organism metabolic process|GO:0044260,cellular macromolecule metabolic process|GO:0019684,photosynthesis, light reaction|GO:0009772,photosynthetic electron transport in photosystem II|GO:0071704,organic substance met…	GO:0055035,plastid thylakoid membrane|GO:0034357,photosynthetic membrane|GO:0031976,plastid thylakoid|GO:0043229,intracellular organelle|GO:0005622,intracellular|GO:0043227,membrane-bounded organelle|GO:0043226,organelle|GO:0031224,intrinsic component of membrane|GO:0009535,chloroplast thylakoid membrane|GO:0009534,chloroplast thylakoid|GO:0031984,organelle subcompartment|GO:0016021,integral comp…	GO:0043169,cation binding|GO:0016168,chlorophyll binding|GO:0046906,tetrapyrrole binding|GO:0097159,organic cyclic compound binding|GO:0043167,ion binding|GO:0003674,molecular_function|GO:0005488,binding|GO:0045156,electron transporter, transferring electrons within the cyclic electron transport pathway of photosynthesis activity|GO:0046872,metal ion binding|GO:1901363,heterocyclic compound bindi…	osa00195,Photosynthesis|osa01100,Metabolic pathways	http://www.uniprot.org/uniprot/P0C367
		gi|54291038	Q5Z9N8	P0481E08.35, heat shock protein 90 [Oryza sativa Japonica Group]	GO:0008104,protein localization|GO:0048589,developmental growth|GO:0009167,purine ribonucleoside monophosphate metabolic process|GO:0035266,meristem growth|GO:0044281,small molecule metabolic process|GO:0009161,ribonucleoside monophosphate metabolic process|GO:1901576,organic substance biosynthetic process|GO:0071840,cellular component organization or biogenesis|GO:0044712,single-organism catabol…	GO:0048046,apoplast|GO:0043229,intracellular organelle|GO:0071944,cell periphery|GO:0043227,membrane-bounded organelle|GO:0043226,organelle|GO:0030054,cell junction|GO:0005737,cytoplasm|GO:0005575,cellular_component|GO:0009536,plastid|GO:0031090,organelle membrane|GO:0005773,vacuole|GO:0005634,nucleus|GO:0016020,membrane|GO:0005739,mitochondrion|GO:0005774,vacuolar membrane|GO:0044437,vacuolar pa…	GO:0035639,purine ribonucleoside triphosphate binding|GO:0003674,molecular_function|GO:0005488,binding|GO:0043167,ion binding|GO:1901363,heterocyclic compound binding|GO:1901265,nucleoside phosphate binding|GO:0001882,nucleoside binding|GO:0043168,anion binding|GO:0051082,unfolded protein binding|GO:0000166,nucleotide binding|GO:0001883,purine nucleoside binding|GO:0032549,ribonucleoside binding|…		http://www.uniprot.org/uniprot/Q5Z9N8
		gi|5777629	CAB53490.1	CAA303717.1 protein [Oryza sativa]
		gi|125532648	Q7XCS3	OSJNBa0076F20.6, Cys/Met metabolism PLP-dependent enzyme family protein, expressed	GO:0022607,cellular component assembly|GO:0051289,protein homotetramerization|GO:0043933,macromolecular complex subunit organization|GO:0006730,one-carbon metabolic process|GO:0019752,carboxylic acid metabolic process|GO:0009063,cellular amino acid catabolic process|GO:0006807,nitrogen compound metabolic process|GO:0044281,small molecule metabolic process|GO:0044282,small molecule catabolic proce…	GO:0005737,cytoplasm|GO:0005829,cytosol|GO:0044464,cell part|GO:0005623,cell|GO:0005622,intracellular|GO:0005575,cellular_component|GO:0044444,cytoplasmic part|GO:0044424,intracellular part	GO:0043168,anion binding|GO:0097159,organic cyclic compound binding|GO:0016829,lyase activity|GO:0043167,ion binding|GO:0003824,catalytic activity|GO:0048037,cofactor binding|GO:0030170,pyridoxal phosphate binding|GO:0003674,molecular_function|GO:1901363,heterocyclic compound binding|GO:0005488,binding	osa00270,Cysteine and methionine metabolism|osa00450,Selenocompound metabolism	http://www.uniprot.org/uniprot/Q7XCS3
		gi|9714392	Q2QNN5	LOC_Os12g37260, Lipoxygenase	GO:0006633,fatty acid biosynthetic process|GO:0006631,fatty acid metabolic process|GO:0019752,carboxylic acid metabolic process|GO:0031407,oxylipin metabolic process|GO:0044249,cellular biosynthetic process|GO:0044281,small molecule metabolic process|GO:0044283,small molecule biosynthetic process|GO:0072330,monocarboxylic acid biosynthetic process|GO:0044699,single-organism process|GO:1901576,org…		GO:0043169,cation binding|GO:0051213,dioxygenase activity|GO:0043167,ion binding|GO:0016702,oxidoreductase activity, acting on single donors with incorporation of molecular oxygen, incorporation of two atoms of oxygen|GO:0016701,oxidoreductase activity, acting on single donors with incorporation of molecular oxygen|GO:0003824,catalytic activity|GO:0003674,molecular_function|GO:0005488,binding|GO:…	osa01110,Biosynthesis of secondary metabolites|osa00592,alpha-Linolenic acid metabolism|osa00591,Linoleic acid metabolism|osa01100,Metabolic pathways	http://www.uniprot.org/uniprot/Q2QNN5
	48	gi|77552289	Q2R0I1	Os11g0644750, Dirigent-like protein, expressed [Oryza sativa Japonica Group]					http://www.uniprot.org/uniprot/Q2R0I1
		gi|32489830	Q7XMK5	OSJNBb0039L24.13					http://www.uniprot.org/uniprot/Q7XMK5
		gi|28273378	Q851F6	OSJNBb0011H13.6, antioxidant activity					http://www.uniprot.org/uniprot/Q851F6
		gi|222636266	Q5Z5A9	OSJNBa0069C14.14, Putative uncharacterized protein					http://www.uniprot.org/uniprot/Q5Z5A9
		gi|54290836	Q5ZC51	P0443D08.45, cis,cis-muconate cycloisomerase -like [Oryza sativa Japonica Group]	GO:0008150,biological_process|GO:0008152,metabolic process		GO:0003824,catalytic activity|GO:0003674,molecular_function|GO:0016853,isomerase activity		http://www.uniprot.org/uniprot/Q5ZC51
		gi|73919918	Q0JCT1	H3, RecName: Full=Histone H3.3		GO:0044815,DNA packaging complex|GO:0043229,intracellular organelle|GO:0043228,non-membrane-bounded organelle|GO:0000785,chromatin|GO:0000786,nucleosome|GO:0043227,membrane-bounded organelle|GO:0043226,organelle|GO:0005575,cellular_component|GO:0005634,nucleus|GO:0005694,chromosome|GO:0043234,protein complex|GO:0032991,macromolecular complex|GO:0043231,intracellular membrane-bounded organelle|GO:…	GO:0003676,nucleic acid binding|GO:0097159,organic cyclic compound binding|GO:0003674,molecular_function|GO:0005488,binding|GO:0005515,protein binding|GO:0003677,DNA binding|GO:0046983,protein dimerization activity|GO:0046982,protein heterodimerization activity|GO:1901363,heterocyclic compound binding		http://www.uniprot.org/uniprot/Q0JCT1
		gi|75219197	Q69LL7	B1136D08.130, RecName: Full=CBS domain-containing protein CBSX1, chloroplastic; Flags: Precursor					http://www.uniprot.org/uniprot/Q69LL7
		gi|215704389	BAG93823.1	unnamed protein product [Oryza sativa Japonica Group]
		gi|297727109	B9G4B3	Os09g0491772, ATP binding	GO:0044267,cellular protein metabolic process|GO:0006457,protein folding|GO:0044260,cellular macromolecule metabolic process|GO:0044238,primary metabolic process|GO:0019538,protein metabolic process|GO:0009987,cellular process|GO:0044237,cellular metabolic process|GO:0043170,macromolecule metabolic process|GO:0071704,organic substance metabolic process|GO:0008150,biological_process|GO:0008152,met…		GO:0035639,purine ribonucleoside triphosphate binding|GO:0003674,molecular_function|GO:0005488,binding|GO:0043167,ion binding|GO:1901363,heterocyclic compound binding|GO:1901265,nucleoside phosphate binding|GO:0001882,nucleoside binding|GO:0043168,anion binding|GO:0051082,unfolded protein binding|GO:0000166,nucleotide binding|GO:0001883,purine nucleoside binding|GO:0032549,ribonucleoside binding|…	osa03018,RNA degradation	http://www.uniprot.org/uniprot/B9G4B3
		gi|125543323	Q10N97	Os03g0277700, 33 kDa secretory protein, putative, expressed					http://www.uniprot.org/uniprot/Q10N97
		gi|226729275	B6RGY0	PDF1A, RecName: Full=Peptide deformylase 1A, chloroplastic; Short=OsPDF1A; Short=PDF 1A; Flags: Precursor	GO:0031365,N-terminal protein amino acid modification|GO:0044249,cellular biosynthetic process|GO:0034641,cellular nitrogen compound metabolic process|GO:0006807,nitrogen compound metabolic process|GO:0034645,cellular macromolecule biosynthetic process|GO:1901576,organic substance biosynthetic process|GO:0044267,cellular protein metabolic process|GO:0044260,cellular macromolecule metabolic proces…	GO:0043229,intracellular organelle|GO:0071944,cell periphery|GO:0043227,membrane-bounded organelle|GO:0043226,organelle|GO:0005737,cytoplasm|GO:0005575,cellular_component|GO:0009536,plastid|GO:0009532,plastid stroma|GO:0005618,cell wall|GO:0009570,chloroplast stroma|GO:0044435,plastid part|GO:0044434,chloroplast part|GO:0030312,external encapsulating structure|GO:0009505,plant-type cell wall|GO:0…	GO:0016787,hydrolase activity|GO:0046914,transition metal ion binding|GO:0043169,cation binding|GO:0016810,hydrolase activity, acting on carbon-nitrogen (but not peptide) bonds|GO:0016811,hydrolase activity, acting on carbon-nitrogen (but not peptide) bonds, in linear amides|GO:0043167,ion binding|GO:0003824,catalytic activity|GO:0003674,molecular_function|GO:0005488,binding|GO:0042586,peptide de…		http://www.uniprot.org/uniprot/B6RGY0
		gi|50509180	Q6ZLD7	OJ1014_E09.2, putative RuvB-like protein 1,49-kDa TATA box-binding protein-interacting protein [Oryza sativa Japonica Group]	GO:0071103,DNA conformation change|GO:0032392,DNA geometric change|GO:0051276,chromosome organization|GO:0032508,DNA duplex unwinding|GO:0009987,cellular process|GO:0016043,cellular component organization|GO:0008150,biological_process|GO:0006996,organelle organization|GO:0071840,cellular component organization or biogenesis		GO:0008026,ATP-dependent helicase activity|GO:0035639,purine ribonucleoside triphosphate binding|GO:0003674,molecular_function|GO:0005488,binding|GO:0016887,ATPase activity|GO:0003678,DNA helicase activity|GO:0043167,ion binding|GO:1901363,heterocyclic compound binding|GO:0001883,purine nucleoside binding|GO:0001882,nucleoside binding|GO:0043168,anion binding|GO:0042623,ATPase activity, coupled|G…		http://www.uniprot.org/uniprot/Q6ZLD7
		gi|218201421	P38419	CM-LOX1, Lipoxygenase 7, chloroplastic	GO:0006633,fatty acid biosynthetic process|GO:0006631,fatty acid metabolic process|GO:0006950,response to stress|GO:0019752,carboxylic acid metabolic process|GO:0031407,oxylipin metabolic process|GO:0044249,cellular biosynthetic process|GO:0044281,small molecule metabolic process|GO:0044283,small molecule biosynthetic process|GO:0072330,monocarboxylic acid biosynthetic process|GO:0044699,single-o…	GO:0005737,cytoplasm|GO:0009536,plastid|GO:0043231,intracellular membrane-bounded organelle|GO:0044464,cell part|GO:0044444,cytoplasmic part|GO:0005623,cell|GO:0005622,intracellular|GO:0005575,cellular_component|GO:0043229,intracellular organelle|GO:0044424,intracellular part|GO:0043227,membrane-bounded organelle|GO:0043226,organelle|GO:0009507,chloroplast	GO:0043169,cation binding|GO:0046872,metal ion binding|GO:0051213,dioxygenase activity|GO:0043167,ion binding|GO:0016166,phytoene dehydrogenase activity|GO:0016627,oxidoreductase activity, acting on the CH-CH group of donors|GO:0016702,oxidoreductase activity, acting on single donors with incorporation of molecular oxygen, incorporation of two atoms of oxygen|GO:0016701,oxidoreductase activity, a…	osa01110,Biosynthesis of secondary metabolites|osa00592,alpha-Linolenic acid metabolism|osa00591,Linoleic acid metabolism|osa01100,Metabolic pathways	http://www.uniprot.org/uniprot/P38419
		gi|50725469	Q69X61	P0642B07.48-1, putative WD-40 repeat protein [Oryza sativa Japonica Group]					http://www.uniprot.org/uniprot/Q69X61
		gi|295420919	Q7XS58	OSJNBa0019G23.9, Cysteine synthase	GO:0022622,root system development|GO:0009746,response to hexose|GO:0008104,protein localization|GO:0009636,response to toxic substance|GO:0048468,cell development|GO:0048469,cell maturation|GO:0009167,purine ribonucleoside monophosphate metabolic process|GO:0044281,small molecule metabolic process|GO:0044283,small molecule biosynthetic process|GO:1901362,organic cyclic compound biosynthetic proc…	GO:0005737,cytoplasm|GO:0009536,plastid|GO:0043231,intracellular membrane-bounded organelle|GO:0044464,cell part|GO:0044444,cytoplasmic part|GO:0005739,mitochondrion|GO:0005622,intracellular|GO:0005575,cellular_component|GO:0043229,intracellular organelle|GO:0005623,cell|GO:0044424,intracellular part|GO:0043227,membrane-bounded organelle|GO:0043226,organelle|GO:0009507,chloroplast	GO:0043169,cation binding|GO:0016846,carbon-sulfur lyase activity|GO:0046914,transition metal ion binding|GO:0046872,metal ion binding|GO:0016835,carbon-oxygen lyase activity|GO:0016829,lyase activity|GO:0004124,cysteine synthase activity|GO:0043167,ion binding|GO:0003824,catalytic activity|GO:0016740,transferase activity|GO:0003674,molecular_function|GO:0005488,binding|GO:0005507,copper ion bind…	osa01230,Biosynthesis of amino acids|osa00460,Cyanoamino acid metabolism|osa01200,Carbon metabolism|osa00920,Sulfur metabolism|osa01110,Biosynthesis of secondary metabolites|osa01100,Metabolic pathways|osa00270,Cysteine and methionine metabolism	http://www.uniprot.org/uniprot/Q7XS58
		gi|19920147	Q8S6H3	OSJNBb0075K12.13, Putative ribosomal protein L23 from chromosome 10 chloroplast insertion [Oryza sativa Japonica Group]	GO:0044249,cellular biosynthetic process|GO:0034641,cellular nitrogen compound metabolic process|GO:0006807,nitrogen compound metabolic process|GO:0034645,cellular macromolecule biosynthetic process|GO:1901576,organic substance biosynthetic process|GO:0044267,cellular protein metabolic process|GO:0044260,cellular macromolecule metabolic process|GO:0043043,peptide biosynthetic process|GO:0071704,o…	GO:0005737,cytoplasm|GO:0032991,macromolecular complex|GO:0005840,ribosome|GO:0043232,intracellular non-membrane-bounded organelle|GO:0044464,cell part|GO:0044444,cytoplasmic part|GO:0005623,cell|GO:0030529,ribonucleoprotein complex|GO:0005575,cellular_component|GO:0043229,intracellular organelle|GO:0043228,non-membrane-bounded organelle|GO:0044424,intracellular part|GO:0005622,intracellular|GO:0…	GO:0036094,small molecule binding|GO:0097159,organic cyclic compound binding|GO:0000166,nucleotide binding|GO:0003735,structural constituent of ribosome|GO:0003674,molecular_function|GO:0005488,binding|GO:0005198,structural molecule activity|GO:1901363,heterocyclic compound binding|GO:1901265,nucleoside phosphate binding		http://www.uniprot.org/uniprot/Q8S6H3
		gi|46806275	Q6YY17	OSJNBb0056I22.32, putative GTP-binding protein yptm3 [Oryza sativa Japonica Group]	GO:0008104,protein localization|GO:0023052,signaling|GO:0007165,signal transduction|GO:0035556,intracellular signal transduction|GO:0050789,regulation of biological process|GO:0044699,single-organism process|GO:0051716,cellular response to stimulus|GO:0007264,small GTPase mediated signal transduction|GO:0065007,biological regulation|GO:0071702,organic substance transport|GO:0033036,macromolecule …	GO:0005575,cellular_component|GO:0044464,cell part|GO:0005623,cell|GO:0005622,intracellular	GO:0043168,anion binding|GO:0005488,binding|GO:0019001,guanyl nucleotide binding|GO:0035639,purine ribonucleoside triphosphate binding|GO:0097367,carbohydrate derivative binding|GO:0043167,ion binding|GO:1901363,heterocyclic compound binding|GO:1901265,nucleoside phosphate binding|GO:0000166,nucleotide binding|GO:0036094,small molecule binding|GO:0032561,guanyl ribonucleotide binding|GO:0003674,m…		http://www.uniprot.org/uniprot/Q6YY17
		gi|297601505	Q0DPH5	Os03g0689900					http://www.uniprot.org/uniprot/Q0DPH5
	72	gi|222631026	Q2QV45	LOC_Os12g14070, 70 kDa heat shock protein	GO:0044267,cellular protein metabolic process|GO:0006457,protein folding|GO:0044260,cellular macromolecule metabolic process|GO:0044238,primary metabolic process|GO:0019538,protein metabolic process|GO:0009987,cellular process|GO:0044237,cellular metabolic process|GO:0043170,macromolecule metabolic process|GO:0071704,organic substance metabolic process|GO:0008150,biological_process|GO:0008152,met…		GO:0035639,purine ribonucleoside triphosphate binding|GO:0003674,molecular_function|GO:0005488,binding|GO:0043167,ion binding|GO:1901363,heterocyclic compound binding|GO:1901265,nucleoside phosphate binding|GO:0001882,nucleoside binding|GO:0043168,anion binding|GO:0051082,unfolded protein binding|GO:0000166,nucleotide binding|GO:0001883,purine nucleoside binding|GO:0032549,ribonucleoside binding|…	osa04144,Endocytosis|osa04141,Protein processing in endoplasmic reticulum|osa03040,Spliceosome	http://www.uniprot.org/uniprot/Q2QV45
		gi|52077301	Q69QR6	P0463D04.20, putative Photosystem I reaction center subunit V [Oryza sativa Japonica Group]	GO:0019222,regulation of metabolic process|GO:0044281,small molecule metabolic process|GO:0044283,small molecule biosynthetic process|GO:0015979,photosynthesis|GO:1901360,organic cyclic compound metabolic process|GO:0044710,single-organism metabolic process|GO:0044711,single-organism biosynthetic process|GO:0022900,electron transport chain|GO:0009767,photosynthetic electron transport chain|GO:001…	GO:0055035,plastid thylakoid membrane|GO:0034357,photosynthetic membrane|GO:0031976,plastid thylakoid|GO:0031975,envelope|GO:0043229,intracellular organelle|GO:0009579,thylakoid|GO:0043227,membrane-bounded organelle|GO:0043226,organelle|GO:0009535,chloroplast thylakoid membrane|GO:0009534,chloroplast thylakoid|GO:0031984,organelle subcompartment|GO:0098807,chloroplast thylakoid membrane protein c…	GO:0016168,chlorophyll binding|GO:0046906,tetrapyrrole binding|GO:0097159,organic cyclic compound binding|GO:0003674,molecular_function|GO:0005488,binding|GO:1901363,heterocyclic compound binding	osa00195,Photosynthesis|osa01100,Metabolic pathways	http://www.uniprot.org/uniprot/Q69QR6
		gi|297597208	Q0JL78	Os01g0617900, calcium ion binding	GO:0008152,metabolic process|GO:0009987,cellular process|GO:0008150,biological_process|GO:0015979,photosynthesis|GO:0044237,cellular metabolic process	GO:0043234,protein complex|GO:0009579,thylakoid|GO:0005622,intracellular|GO:0032991,macromolecular complex|GO:0009523,photosystem II|GO:0009521,photosystem|GO:0009654,photosystem II oxygen evolving complex|GO:0034357,photosynthetic membrane|GO:0016020,membrane|GO:0044464,cell part|GO:0005623,cell|GO:0019898,extrinsic component of membrane|GO:0005575,cellular_component|GO:0098796,membrane protein …	GO:0043169,cation binding|GO:0043167,ion binding|GO:0003674,molecular_function|GO:0005488,binding|GO:0046872,metal ion binding|GO:0005509,calcium ion binding		http://www.uniprot.org/uniprot/Q0JL78
		gi|42408691	Q6Z9G0	P0528B09.18, glyceraldehyde-3-phosphate dehydrogenase [Oryza sativa Japonica Group]	GO:0008152,metabolic process|GO:0044710,single-organism metabolic process|GO:0008150,biological_process|GO:0044699,single-organism process|GO:0055114,oxidation-reduction process		GO:0003824,catalytic activity|GO:0016903,oxidoreductase activity, acting on the aldehyde or oxo group of donors|GO:0003674,molecular_function|GO:0016620,oxidoreductase activity, acting on the aldehyde or oxo group of donors, NAD or NADP as acceptor|GO:0016491,oxidoreductase activity	osa00030,Pentose phosphate pathway|osa01200,Carbon metabolism|osa00010,Glycolysis / Gluconeogenesis|osa01100,Metabolic pathways	http://www.uniprot.org/uniprot/Q6Z9G0
		gi|385717670	P48494	TPI, triosephosphate isomerase [Oryza sativa Japonica Group]	GO:0009628,response to abiotic stimulus|GO:0009167,purine ribonucleoside monophosphate metabolic process|GO:0044281,small molecule metabolic process|GO:0009161,ribonucleoside monophosphate metabolic process|GO:0071840,cellular component organization or biogenesis|GO:0044712,single-organism catabolic process|GO:0044710,single-organism metabolic process|GO:0044711,single-organism biosynthetic proce…	GO:0048046,apoplast|GO:0043229,intracellular organelle|GO:0071944,cell periphery|GO:0043227,membrane-bounded organelle|GO:0043226,organelle|GO:0030054,cell junction|GO:0005737,cytoplasm|GO:0005575,cellular_component|GO:0009536,plastid|GO:0031090,organelle membrane|GO:0009532,plastid stroma|GO:0005773,vacuole|GO:0009570,chloroplast stroma|GO:0098805,whole membrane|GO:0016020,membrane|GO:0005739,mi…	GO:0043169,cation binding|GO:0046872,metal ion binding|GO:0016853,isomerase activity|GO:0046914,transition metal ion binding|GO:0016860,intramolecular oxidoreductase activity|GO:0043167,ion binding|GO:0003824,catalytic activity|GO:0003674,molecular_function|GO:0005488,binding|GO:0005507,copper ion binding|GO:0016861,intramolecular oxidoreductase activity, interconverting aldoses and ketoses|GO:00…	osa01230,Biosynthesis of amino acids|osa00010,Glycolysis / Gluconeogenesis|osa00710,Carbon fixation in photosynthetic organisms|osa01200,Carbon metabolism|osa00562,Inositol phosphate metabolism|osa00051,Fructose and mannose metabolism|osa01110,Biosynthesis of secondary metabolites|osa01100,Metabolic pathways	http://www.uniprot.org/uniprot/P48494
		gi|50726253	Q69MT6	Putative uncharacterized protein OSJNBb0034B12.21					http://www.uniprot.org/uniprot/Q69MT6
		gi|222612313	Q10A76	Os10g0101200, transferase activity, transferring acyl groups other than amino-acyl groups	GO:0044238,primary metabolic process|GO:0019538,protein metabolic process|GO:0043170,macromolecule metabolic process|GO:0071704,organic substance metabolic process|GO:0008150,biological_process|GO:0008152,metabolic process|GO:0006508,proteolysis		GO:0016787,hydrolase activity|GO:0017171,serine hydrolase activity|GO:0003824,catalytic activity|GO:0004180,carboxypeptidase activity|GO:0004185,serine-type carboxypeptidase activity|GO:0008238,exopeptidase activity|GO:0070011,peptidase activity, acting on L-amino acid peptides|GO:0003674,molecular_function|GO:0070008,serine-type exopeptidase activity|GO:0008233,peptidase activity|GO:0008236,seri…		http://www.uniprot.org/uniprot/Q10A76
		gi|215687149	C7J2C3	Os05g0310500, cysteine-type endopeptidase activity	GO:0051603,proteolysis involved in cellular protein catabolic process|GO:1901575,organic substance catabolic process|GO:0044265,cellular macromolecule catabolic process|GO:0044260,cellular macromolecule metabolic process|GO:0044267,cellular protein metabolic process|GO:0019538,protein metabolic process|GO:0009056,catabolic process|GO:0009987,cellular process|GO:0044237,cellular metabolic process|…	GO:0005737,cytoplasm|GO:0005575,cellular_component|GO:0000323,lytic vacuole|GO:0043231,intracellular membrane-bounded organelle|GO:0005773,vacuole|GO:0044464,cell part|GO:0044444,cytoplasmic part|GO:0005623,cell|GO:0005622,intracellular|GO:0005764,lysosome|GO:0044421,extracellular region part|GO:0043229,intracellular organelle|GO:0005576,extracellular region|GO:0044424,intracellular part|GO:00432…	GO:0016787,hydrolase activity|GO:0004175,endopeptidase activity|GO:0070011,peptidase activity, acting on L-amino acid peptides|GO:0003824,catalytic activity|GO:0004197,cysteine-type endopeptidase activity|GO:0003674,molecular_function|GO:0008233,peptidase activity|GO:0008234,cysteine-type peptidase activity		http://www.uniprot.org/uniprot/C7J2C3
		gi|125602995	Q8H4X8	OJ1136_A10.113, Putative subtilisin-like serine protease AIR3	GO:0044238,primary metabolic process|GO:0019538,protein metabolic process|GO:0043170,macromolecule metabolic process|GO:0071704,organic substance metabolic process|GO:0008150,biological_process|GO:0008152,metabolic process|GO:0006508,proteolysis	GO:0005618,cell wall|GO:0044464,cell part|GO:0005623,cell|GO:0030312,external encapsulating structure|GO:0005575,cellular_component|GO:0071944,cell periphery	GO:0004252,serine-type endopeptidase activity|GO:0004175,endopeptidase activity|GO:0017171,serine hydrolase activity|GO:0016787,hydrolase activity|GO:0003824,catalytic activity|GO:0070011,peptidase activity, acting on L-amino acid peptides|GO:0003674,molecular_function|GO:0008233,peptidase activity|GO:0008236,serine-type peptidase activity		http://www.uniprot.org/uniprot/Q8H4X8
		gi|255290456	Q2QM47	BSL2, Serine/threonine-protein phosphatase BSL2 homolog	GO:0043401,steroid hormone mediated signaling pathway|GO:0016311,dephosphorylation|GO:0071383,cellular response to steroid hormone stimulus|GO:0023052,signaling|GO:0007165,signal transduction|GO:0070887,cellular response to chemical stimulus|GO:0042221,response to chemical|GO:0050789,regulation of biological process|GO:0044699,single-organism process|GO:0009755,hormone-mediated signaling pathway|…	GO:0043231,intracellular membrane-bounded organelle|GO:0005634,nucleus|GO:0044464,cell part|GO:0005623,cell|GO:0005622,intracellular|GO:0005575,cellular_component|GO:0043229,intracellular organelle|GO:0044424,intracellular part|GO:0043227,membrane-bounded organelle|GO:0043226,organelle	GO:0016787,hydrolase activity|GO:0016791,phosphatase activity|GO:0043169,cation binding|GO:0016788,hydrolase activity, acting on ester bonds|GO:0043167,ion binding|GO:0042578,phosphoric ester hydrolase activity|GO:0003824,catalytic activity|GO:0003674,molecular_function|GO:0004721,phosphoprotein phosphatase activity|GO:0046872,metal ion binding|GO:0005488,binding		http://www.uniprot.org/uniprot/Q2QM47
		gi|222612526	Q8SB10	OSJNBa0095J15.5, Putative crp1 protein					http://www.uniprot.org/uniprot/Q8SB10
		gi|75291011	Q6K215	PIP2-2, RecName: Full=Probable aquaporin PIP2-2	GO:0006810,transport|GO:0008150,biological_process|GO:0051179,localization|GO:0051234,establishment of localization	GO:0016021,integral component of membrane|GO:0016020,membrane|GO:0044464,cell part|GO:0005623,cell|GO:0005575,cellular_component|GO:0071944,cell periphery|GO:0005886,plasma membrane|GO:0044425,membrane part|GO:0031224,intrinsic component of membrane	GO:0005215,transporter activity|GO:0003674,molecular_function		http://www.uniprot.org/uniprot/Q6K215
		gi|81686700	Q852M0	OSJNBb0060J21.2, glutamate dehydrogenase 1 [Oryza sativa Japonica Group]	GO:0044238,primary metabolic process|GO:0044710,single-organism metabolic process|GO:0009987,cellular process|GO:1901564,organonitrogen compound metabolic process|GO:0006082,organic acid metabolic process|GO:0044699,single-organism process|GO:0006520,cellular amino acid metabolic process|GO:0019752,carboxylic acid metabolic process|GO:0071704,organic substance metabolic process|GO:0006807,nitroge…		GO:0003824,catalytic activity|GO:0016491,oxidoreductase activity|GO:0003674,molecular_function|GO:0016638,oxidoreductase activity, acting on the CH-NH2 group of donors|GO:0016639,oxidoreductase activity, acting on the CH-NH2 group of donors, NAD or NADP as acceptor	osa00220,Arginine biosynthesis|osa01200,Carbon metabolism|osa00910,Nitrogen metabolism|osa00250,Alanine, aspartate and glutamate metabolism|osa01100,Metabolic pathways	http://www.uniprot.org/uniprot/Q852M0
		gi|81686717	Q9SDG5	P0038F12.18, NAD-dependent isocitrate dehydrogenase a [Oryza sativa Japonica Group]	GO:0044238,primary metabolic process|GO:0044710,single-organism metabolic process|GO:0015980,energy derivation by oxidation of organic compounds|GO:0006082,organic acid metabolic process|GO:0044699,single-organism process|GO:0009987,cellular process|GO:0044763,single-organism cellular process|GO:0019752,carboxylic acid metabolic process|GO:0008150,biological_process|GO:0071704,organic substance m…	GO:0005737,cytoplasm|GO:0043231,intracellular membrane-bounded organelle|GO:0044464,cell part|GO:0043229,intracellular organelle|GO:0005739,mitochondrion|GO:0005622,intracellular|GO:0005575,cellular_component|GO:0044444,cytoplasmic part|GO:0005623,cell|GO:0044424,intracellular part|GO:0043227,membrane-bounded organelle|GO:0043226,organelle	GO:0043169,cation binding|GO:0046872,metal ion binding|GO:0016614,oxidoreductase activity, acting on CH-OH group of donors|GO:0016616,oxidoreductase activity, acting on the CH-OH group of donors, NAD or NADP as acceptor|GO:0043167,ion binding|GO:0051287,NAD binding|GO:0000287,magnesium ion binding|GO:0036094,small molecule binding|GO:0000166,nucleotide binding|GO:0050662,coenzyme binding|GO:00038…	osa00020,Citrate cycle (TCA cycle)|osa01230,Biosynthesis of amino acids|osa01200,Carbon metabolism|osa01210,2-Oxocarboxylic acid metabolism|osa01110,Biosynthesis of secondary metabolites|osa01100,Metabolic pathways	http://www.uniprot.org/uniprot/Q9SDG5
		gi|90265122	Q7X7I6	OJ000223_09.8, Glucose-6-phosphate 1-dehydrogenase	GO:0006739,NADP metabolic process|GO:0006732,coenzyme metabolic process|GO:0006733,oxidoreduction coenzyme metabolic process|GO:0034641,cellular nitrogen compound metabolic process|GO:0006098,pentose-phosphate shunt|GO:0046496,nicotinamide nucleotide metabolic process|GO:0072524,pyridine-containing compound metabolic process|GO:0044699,single-organism process|GO:0044237,cellular metabolic process…		GO:0050662,coenzyme binding|GO:0050661,NADP binding|GO:0016614,oxidoreductase activity, acting on CH-OH group of donors|GO:0016616,oxidoreductase activity, acting on the CH-OH group of donors, NAD or NADP as acceptor|GO:0004345,glucose-6-phosphate dehydrogenase activity|GO:0097159,organic cyclic compound binding|GO:0000166,nucleotide binding|GO:0036094,small molecule binding|GO:0003824,catalytic …	osa00030,Pentose phosphate pathway|osa01200,Carbon metabolism|osa01110,Biosynthesis of secondary metabolites|osa00480,Glutathione metabolism|osa01100,Metabolic pathways	http://www.uniprot.org/uniprot/Q7X7I6
		gi|110289207	Q8H903	OSJNBa0071K18.10, Chaperonin CPN60-1, mitochondrial precursor, putative, expressed [Oryza sativa Japonica Group]	GO:0044267,cellular protein metabolic process|GO:0006457,protein folding|GO:0044260,cellular macromolecule metabolic process|GO:0044238,primary metabolic process|GO:0019538,protein metabolic process|GO:0009987,cellular process|GO:0044237,cellular metabolic process|GO:0043170,macromolecule metabolic process|GO:0071704,organic substance metabolic process|GO:0042026,protein refolding|GO:0008152,meta…	GO:0005737,cytoplasm|GO:0044464,cell part|GO:0005623,cell|GO:0005622,intracellular|GO:0005575,cellular_component|GO:0044424,intracellular part	GO:0043168,anion binding|GO:0003674,molecular_function|GO:0005488,binding|GO:0030554,adenyl nucleotide binding|GO:0035639,purine ribonucleoside triphosphate binding|GO:0097367,carbohydrate derivative binding|GO:1901363,heterocyclic compound binding|GO:1901265,nucleoside phosphate binding|GO:0000166,nucleotide binding|GO:0036094,small molecule binding|GO:0032553,ribonucleotide binding|GO:0032559,a…	osa03018,RNA degradation	http://www.uniprot.org/uniprot/Q8H903
		gi|257665951	Q8H4V1	OJ1484_G09.129-1, phosphoenolpyruvate carboxylase activity	GO:0019752,carboxylic acid metabolic process|GO:0006099,tricarboxylic acid cycle|GO:0009060,aerobic respiration|GO:0044281,small molecule metabolic process|GO:0006091,generation of precursor metabolites and energy|GO:0072350,tricarboxylic acid metabolic process|GO:0044699,single-organism process|GO:0044710,single-organism metabolic process|GO:0071704,organic substance metabolic process|GO:0045333…		GO:0016829,lyase activity|GO:0016830,carbon-carbon lyase activity|GO:0008964,phosphoenolpyruvate carboxylase activity|GO:0016831,carboxy-lyase activity|GO:0003824,catalytic activity|GO:0004611,phosphoenolpyruvate carboxykinase activity|GO:0003674,molecular_function	osa00710,Carbon fixation in photosynthetic organisms|osa01200,Carbon metabolism|osa00620,Pyruvate metabolism|osa01100,Metabolic pathways	http://www.uniprot.org/uniprot/Q8H4V1
		gi|55584168	P55142	GRXC6, RecName: Full=Glutaredoxin-C6	GO:0019725,cellular homeostasis|GO:0044710,single-organism metabolic process|GO:0008150,biological_process|GO:0009987,cellular process|GO:0050794,regulation of cellular process|GO:0042592,homeostatic process|GO:0044763,single-organism cellular process|GO:0044699,single-organism process|GO:0008152,metabolic process|GO:0065007,biological regulation|GO:0045454,cell redox homeostasis|GO:0065008,regul…	GO:0005737,cytoplasm|GO:0044464,cell part|GO:0005623,cell|GO:0005622,intracellular|GO:0005575,cellular_component|GO:0044424,intracellular part	GO:0015036,disulfide oxidoreductase activity|GO:0003824,catalytic activity|GO:0003674,molecular_function|GO:0016667,oxidoreductase activity, acting on a sulfur group of donors|GO:0016491,oxidoreductase activity|GO:0015035,protein disulfide oxidoreductase activity|GO:0009055,electron carrier activity		http://www.uniprot.org/uniprot/P55142
		gi|48716956	Q6K2G7	OSJNBa0052M16.12, putative mitochondrial NADH:ubiquinone oxidoreductase 29 kDa subunit [Oryza sativa Japonica Group]					http://www.uniprot.org/uniprot/Q6K2G7
		gi|59800021	AAX07350.1	receptor-like protein kinase [Oryza sativa Japonica Group]				response to molecule of bacterial origin|response to abscisic acid
		gi|385718836	Q9FUD1	Os10g0323600, profilin A protein [Oryza sativa Japonica Group]		GO:0005856,cytoskeleton|GO:0005737,cytoplasm|GO:0043232,intracellular non-membrane-bounded organelle|GO:0044464,cell part|GO:0005623,cell|GO:0005622,intracellular|GO:0005575,cellular_component|GO:0043229,intracellular organelle|GO:0043228,non-membrane-bounded organelle|GO:0044424,intracellular part|GO:0043226,organelle	GO:0003779,actin binding|GO:0003674,molecular_function|GO:0005488,binding|GO:0005515,protein binding|GO:0008092,cytoskeletal protein binding		http://www.uniprot.org/uniprot/Q9FUD1
		gi|122169030	Q0DHL4	FTSH8, RecName: Full=ATP-dependent zinc metalloprotease FTSH 8, mitochondrial; Short=OsFTSH8; Flags: Precursor	GO:0044238,primary metabolic process|GO:0019538,protein metabolic process|GO:0043170,macromolecule metabolic process|GO:0071704,organic substance metabolic process|GO:0008150,biological_process|GO:0008152,metabolic process|GO:0006508,proteolysis	GO:0005737,cytoplasm|GO:0043231,intracellular membrane-bounded organelle|GO:0016021,integral component of membrane|GO:0016020,membrane|GO:0044464,cell part|GO:0044444,cytoplasmic part|GO:0005739,mitochondrion|GO:0005622,intracellular|GO:0005575,cellular_component|GO:0043229,intracellular organelle|GO:0005623,cell|GO:0044424,intracellular part|GO:0044425,membrane part|GO:0043227,membrane-bounded o…	GO:0004175,endopeptidase activity|GO:0035639,purine ribonucleoside triphosphate binding|GO:0003674,molecular_function|GO:0008270,zinc ion binding|GO:0008233,peptidase activity|GO:0043167,ion binding|GO:1901363,heterocyclic compound binding|GO:1901265,nucleoside phosphate binding|GO:0001882,nucleoside binding|GO:0043168,anion binding|GO:0043169,cation binding|GO:0046914,transition metal ion bindin…		http://www.uniprot.org/uniprot/Q0DHL4
		gi|222622018	Q84MP1	OSJNBb0036F07.6, ATP binding, helicase activity, nucleic acid binding	GO:0008150,biological_process|GO:0008152,metabolic process	GO:0032991,macromolecular complex|GO:0044464,cell part|GO:0005623,cell|GO:0030529,ribonucleoprotein complex|GO:0005575,cellular_component|GO:0019013,viral nucleocapsid|GO:0019012,virion|GO:0019028,viral capsid|GO:0044424,intracellular part|GO:0005622,intracellular|GO:0044423,virion part	GO:0035639,purine ribonucleoside triphosphate binding|GO:0003674,molecular_function|GO:0005488,binding|GO:0003676,nucleic acid binding|GO:0043167,ion binding|GO:1901363,heterocyclic compound binding|GO:1901265,nucleoside phosphate binding|GO:0001882,nucleoside binding|GO:0043168,anion binding|GO:0000166,nucleotide binding|GO:0001883,purine nucleoside binding|GO:0032549,ribonucleoside binding|GO:0…		http://www.uniprot.org/uniprot/Q84MP1
		gi|218189585	Q0JGQ4	Os01g0911300, ATPase activity, coupled to transmembrane movement of substances	GO:0010035,response to inorganic substance|GO:0010038,response to metal ion|GO:0015994,chlorophyll metabolic process|GO:0050801,ion homeostasis|GO:0010039,response to iron ion|GO:0006778,porphyrin-containing compound metabolic process|GO:0000302,response to reactive oxygen species|GO:0042592,homeostatic process|GO:0034641,cellular nitrogen compound metabolic process|GO:0055072,iron ion homeostasi…	GO:0031975,envelope|GO:0043229,intracellular organelle|GO:0043227,membrane-bounded organelle|GO:0043226,organelle|GO:0031224,intrinsic component of membrane|GO:0005737,cytoplasm|GO:0009941,chloroplast envelope|GO:0009536,plastid|GO:0016021,integral component of membrane|GO:0016020,membrane|GO:0044435,plastid part|GO:0044434,chloroplast part|GO:0031967,organelle envelope|GO:0009507,chloroplast|GO:…	GO:0035639,purine ribonucleoside triphosphate binding|GO:0003674,molecular_function|GO:0005488,binding|GO:0016887,ATPase activity|GO:0043167,ion binding|GO:1901363,heterocyclic compound binding|GO:0001883,purine nucleoside binding|GO:0001882,nucleoside binding|GO:0043168,anion binding|GO:0042626,ATPase activity, coupled to transmembrane movement of substances|GO:0016820,hydrolase activity, acting…		http://www.uniprot.org/uniprot/Q0JGQ4
		gi|48717082	Q6K9X3	OJ1136_C04.9, putative O-diphenol-O-methyl transferase [Oryza sativa Japonica Group]	GO:0032259,methylation|GO:0008150,biological_process|GO:0008152,metabolic process		GO:0003824,catalytic activity|GO:0016741,transferase activity, transferring one-carbon groups|GO:0016740,transferase activity|GO:0008171,O-methyltransferase activity|GO:0003674,molecular_function|GO:0008168,methyltransferase activity		http://www.uniprot.org/uniprot/Q6K9X3
		gi|222640629	Q6Z522	OSJNBa0016C11.39, ATP-dependent 6-phosphofructokinase	GO:0009185,ribonucleoside diphosphate metabolic process|GO:0006732,coenzyme metabolic process|GO:0009141,nucleoside triphosphate metabolic process|GO:0009144,purine nucleoside triphosphate metabolic process|GO:0019752,carboxylic acid metabolic process|GO:0044723,single-organism carbohydrate metabolic process|GO:0034641,cellular nitrogen compound metabolic process|GO:0006807,nitrogen compound meta…	GO:0005737,cytoplasm|GO:0044464,cell part|GO:0005623,cell|GO:0005622,intracellular|GO:0005575,cellular_component|GO:0044424,intracellular part	GO:0019200,carbohydrate kinase activity|GO:0035639,purine ribonucleoside triphosphate binding|GO:0003674,molecular_function|GO:0005488,binding|GO:0003872,6-phosphofructokinase activity|GO:0043167,ion binding|GO:1901363,heterocyclic compound binding|GO:1901265,nucleoside phosphate binding|GO:0001882,nucleoside binding|GO:0043168,anion binding|GO:0043169,cation binding|GO:0008443,phosphofructokinas…		http://www.uniprot.org/uniprot/Q6Z522
		gi|41052909	BAD07821.1	putative RuBisCO subunit binding-protein beta subunit, chloroplast precursor [Oryza sativa Japonica Group]
		gi|354805140	Q8S1Z1	Os01g0810000, Utp11 [Oryza australiensis]	GO:0048856,anatomical structure development|GO:0030154,cell differentiation|GO:0019953,sexual reproduction|GO:0007292,female gamete generation|GO:0034641,cellular nitrogen compound metabolic process|GO:0006807,nitrogen compound metabolic process|GO:1901360,organic cyclic compound metabolic process|GO:0007276,gamete generation|GO:0034660,ncRNA metabolic process|GO:0007275,multicellular organismal …	GO:0032040,small-subunit processome|GO:0031974,membrane-enclosed lumen|GO:0030684,preribosome|GO:0043229,intracellular organelle|GO:0043228,non-membrane-bounded organelle|GO:0043227,membrane-bounded organelle|GO:0043226,organelle|GO:0005575,cellular_component|GO:0031981,nuclear lumen|GO:0005730,nucleolus|GO:0005634,nucleus|GO:0030529,ribonucleoprotein complex|GO:0032991,macromolecular complex|GO:…			http://www.uniprot.org/uniprot/Q8S1Z1
		gi|78707774	Q33B25	Os10g0147900, Armadillo/beta-catenin-like repeat family protein, expressed [Oryza sativa Japonica Group]					http://www.uniprot.org/uniprot/Q33B25
		gi|22535619	Q7F2P0	B1096D03.48, putative pathogenesis-related protein 1 [Oryza sativa Japonica Group]		GO:0005575,cellular_component|GO:0005576,extracellular region		osa04075,Plant hormone signal transduction|osa04626,Plant-pathogen interaction	http://www.uniprot.org/uniprot/Q7F2P0
