# Supplementary material for: Proteomic analysis of the defense response to Magnaporthe oryzae in rice harboring the blast resistance gene Piz-t
Source: Rice (N Y). 2018 Aug 15;11:47. doi: 10.1186/s12284-018-0240-3 (PMC6093832; doi:10.1186/s12284-018-0240-3)
Supplement: Supplementary file 4 — Table S4. DEPs in comparison KJ201-Piz-t/KJ201-NPB. (XLSX 23 kb) [file 12284_2018_240_MOESM4_ESM.xlsx]

## Sheet: KJ201-Piz-t vs KJ201-NPB
Additional file 4: Table S4. DEPs in comparison KJ201-Piz-t/KJ201-NPB
HPI	N	Unused	Total	%Cov	%Cov(50)	%Cov(95)	Accession	Description	Species	Peptides(95%)	117:114	PVal 117:114
24h	48	40.71	40.71	67.7	57.49	35.92	gi|125549171	OSJNBa0091D06.15,hypothetical protein OsI_16800 [Oryza sativa Indica Group]	Oryza sativa Indica Group	23	0.654636	0.013699
24h	1216	5.35	5.76	27.57	17.46	3.676	gi|125553178	hypothetical protein OsI_20842 [Oryza sativa Indica Group]	Oryza sativa Indica Group	2	0.648634	0.0431726
24h	491	12.41	12.41	43.73	32.7	28.14	gi|125585428	Os03g0219900, hypothetical protein OsJ_09949 [Oryza sativa Japonica Group]	Oryza sativa Japonica Group	6	0.660694	0.0352822
24h	269	17.98	17.98	55.91	43.83	30.45	gi|1675394	Os02g0815500, class III ADH enzyme [Oryza sativa Indica Group]	Oryza sativa Indica Group	9	2.07014	0.0479069
24h	158	24.74	25.18	70.67	56.7	43.85	gi|218190145	HEMC,hypothetical protein OsI_06012 [Oryza sativa Indica Group]	Oryza sativa Indica Group	15	0.524808	0.0190283
24h	320	16.21	16.41	23.7	11.93	5.887	gi|218196108	hypothetical protein OsI_18487 [Oryza sativa Indica Group]	Oryza sativa Indica Group	6	0.474242	0.0128375
24h	134	26.35	26.35	53.41	43.55	33.15	gi|218199777	Os07g0539900, hypothetical protein OsI_26347 [Oryza sativa Indica Group]	Oryza sativa Indica Group	15	6.0256	0.0304703
24h	477	12.69	12.93	32.29	14.93	12.21	gi|222617434	MCCA, hypothetical protein OsJ_36794 [Oryza sativa Japonica Group]	Oryza sativa Japonica Group	6	2.60615	0.0132624
24h	97	30.35	30.47	59.82	43.13	38.85	gi|222625800	OSJNBa0069E14.8, hypothetical protein OsJ_12578 [Oryza sativa Japonica Group]	Oryza sativa Japonica Group	23	0.275423	0.00438586
24h	701	9.28	9.59	27.11	13.77	8.568	gi|222631465	OJ1562_H01.8, hypothetical protein OsJ_18414 [Oryza sativa Japonica Group]	Oryza sativa Japonica Group	5	0.483059	0.0042814
24h	131	26.63	26.63	62.28	47.41	43.75	gi|222640694	AGD2, hypothetical protein OsJ_27598 [Oryza sativa Japonica Group]	Oryza sativa Japonica Group	16	0.413047	0.0463614
24h	22	52.2	52.67	36.61	21.36	18.65	gi|347662503	ACC2, RecName: Full=Acetyl-CoA carboxylase 2; Includes: RecName: Full=Biotin carboxylase	ORYSJ	30	0.619441	0.00216323
24h	257	18.4	18.4	53.03	41.95	31.13	gi|34787317	alcohol dehydrogenase I [Oryza rufipogon]	Oryza rufipogon	10	1.69044	0.00540149
24h	1052	6.28	6.58	40.48	29.05	16.67	gi|37718878	OSJNBb0042K11.2, ribosomal protein L17-like protein [Oryza sativa Japonica Group]	Oryza sativa Japonica Group	3	0.515229	0.0262455
24h	258	18.31	19.38	68.93	59.64	53.93	gi|3777600	RPL5, 50S ribosomal protein L5 [Oryza sativa Japonica Group]	Oryza sativa Japonica Group	14	0.570164	0.0300773
24h	832	8.04	8.04	70.19	41.61	40.99	gi|385718874	LOC_Os12g43600, Glycin-rich RNA binding protein [Oryza sativa]	Oryza sativa	6	4.01791	0.0317208
24h	414	13.79	39.27	75.07	65.58	53.41	gi|428698043	GAPC1, Chain C, Crystal Structures Of Glyceraldehyde-3-Phosphate Dehydrogenase Complexes With Nad		33	3.80189	0.0320618
24h	288	17.23	18.32	56.15	47	44.79	gi|445620	OJ1167_G06.125, peroxidase		9	3.7325	0.0445483
24h	45	41.39	41.45	79.01	53.53	50.54	gi|46805300	OJ1126_D09.31-1, translational elongation factor Tu [Oryza sativa Japonica Group]	Oryza sativa Japonica Group	44	0.564937	0.0338047
24h	388	14.35	14.36	35.32	24.13	20.35	gi|50428662	OSJNBa0075M12.6, putative F8K7.10 protein [Oryza sativa Japonica Group]	Oryza sativa Japonica Group	10	2.10863	0.0338279
24h	894	7.47	7.98	45.66	26.03	17.35	gi|50726469	putative 60S ribosomal protein L6 (RPL6C) [Oryza sativa Japonica Group]	Oryza sativa Japonica Group	4	0.457088	0.0452178
24h	239	19.09	19.42	66.27	52.38	48.81	gi|51090748	P0528E04.36-1, putative chaperonin 21 precursor [Oryza sativa Japonica Group]	Oryza sativa Japonica Group	14	0.47863	0.0406874
24h	86	32	32.05	68.97	54.48	44.6	gi|52077207	OJ1155_H10.27, putative monodehydroascorbate reductase [Oryza sativa Japonica Group]	Oryza sativa Japonica Group	20	1.70608	0.04281
24h	738	8.84	8.94	49.36	26.6	19.55	gi|53749361	OJ1651_D06.16, putative aldose reductase [Oryza sativa Japonica Group]	Oryza sativa Japonica Group	5	0.444631	0.0235793
24h	841	7.93	7.93	56.91	44.72	35.77	gi|53792234	P0037C04.16, putative Bowman Birk trypsin inhibitor [Oryza sativa Japonica Group]	Oryza sativa Japonica Group	7	2.39883	0.0127162
24h	526	11.87	12.96	46.3	32.41	30.25	gi|55701039	OSJNBa0016D02.28, TPA: class III peroxidase 86 precursor [Oryza sativa Japonica Group]	Oryza sativa Japonica Group	8	3.87258	0.00902339
24h	148	25.52	26.57	64.81	47.22	44.68	gi|57900129	OSJNBa0093F16.14, putative transaldolase [Oryza sativa Japonica Group]	Oryza sativa Japonica Group	15	1.52757	0.0304415
24h	903	7.44	7.75	45.74	30.23	21.32	gi|59800021	24K23.14, receptor-like protein kinase [Oryza sativa Japonica Group]	Oryza sativa Japonica Group	4	6.60694	0.00100442
24h	457	13.04	13.73	62.64	41.39	34.07	gi|68052944	rpl2-A, RecName: Full=50S ribosomal protein L2, chloroplastic	ORYNI	8	0.625173	0.0344862
24h	13	60.74	60.74	71.05	58.07	55.07	gi|7248401	P21240, putative chaperonin 60 beta precursor [Oryza sativa Japonica Group]	Oryza sativa Japonica Group	41	0.630957	0.00178939
24h	89	31.18	31.29	60.4	43.62	39.6	gi|74053560	RecName: Full=Tubulin beta-1 chain; AltName: Full=Beta-1-tubulin	ORYSJ	20	3.04789	0.0375549
24h	230	19.38	19.38	54.86	35.21	30.89	gi|75133295	CHLP, RecName: Full=Geranylgeranyl diphosphate reductase, chloroplastic; AltName: Full=Geranylgeranyl reductase; Flags: Precursor	ORYSJ	11	0.586138	0.0277803
24h	336	15.69	15.69	54.98	38.81	34.08	gi|75248671	PORB, RecName: Full=Protochlorophyllide reductase B, chloroplastic; Short=PCR B; AltName: Full=NADPH-protochlorophyllide oxidoreductase B; Short=POR B; Flags: Precursor	ORYSJ	11	0.544503	0.00511838
24h	223	20.03	20.1	60.19	39.1	33.18	gi|75261432	Os02g0621700, RecName: Full=Succinyl-CoA ligasesubunit beta, mitochondrial; AltName: Full=Succinyl-CoA synthetase beta chain; Short=SCS-beta; Flags: Precursor	ORYSJ	11	1.59956	0.0460916
24h	103	29.26	29.36	57.83	48.67	38.31	gi|75320263	RecName: Full=Magnesium-chelatase subunit ChlI, chloroplastic; Short=Mg-chelatase subunit I; AltName: Full=Mg-protoporphyrin IX chelatase subunit ChlI; AltName: Full=Protein CHLORINA 9; Flags: Precursor	ORYSJ	16	0.619441	0.0126929
24h	38	44.28	45.46	65.92	58.48	50.69	gi|77554291	LOC_Os12g17910, RuBisCO subunit binding-protein alpha subunit, chloroplast precursor, putative, expressed [Oryza sativa Japonica Group]	Oryza sativa Japonica Group	34	0.586138	0.00948634
24h	595	10.69	10.79	33.06	17.94	12.1	gi|78099760	RAP, RecName: Full=Aspartic proteinase; Flags: Precursor	ORYSJ	7	2.85759	0.0366258
24h	160	24.66	24.71	58.39	43.48	36.02	gi|78708519	Os10g0390500, Alanine aminotransferase 2, putative, expressed	Oryza sativa Japonica Group	17	1.90546	0.0245552
24h	242	18.88	18.88	54.26	42.82	36.98	gi|81686712	OSJNBb0038F03.5, glutamate dehydrogenase 2 [Oryza sativa Japonica Group]	Oryza sativa Japonica Group	11	1.95885	0.0294491
24h	246	18.79	19.28	54.08	42.93	37.77	gi|82791387	ROMT-9, O-methyltransferase [Oryza sativa Japonica Group]	Oryza sativa Japonica Group	9	0.591562	0.0356674
48h	1560	2.03	2.32	14.65	0.9901	0.7261	gi|116309202	OSJNBb0023J24.19, OSIGBa0139J17.4 [Oryza sativa Indica Group]	Oryza sativa Indica Group	1	19.4089	0.0210483
48h	1844	1.68	2.67	24.9	3.66	2.288	gi|125573162	hypothetical protein OsJ_04600 [Oryza sativa Japonica Group]	Oryza sativa Japonica Group	3	2.24905	0.00482248
48h	1015	4.05	4.16	26.4	3.429	2.233	gi|125604253	OSJNBb0011H15.1, hypothetical protein OsJ_28200 [Oryza sativa Japonica Group]	Oryza sativa Japonica Group	2	2.31206	0.00653376
48h	1654	2	2.79	22.88	10.45	6.215	gi|125606254	Os09g0505700, hypothetical protein OsJ_29932 [Oryza sativa Japonica Group]	Oryza sativa Japonica Group	1	84.7227	0.0209213
48h	1536	2.05	2.07	22.01	10.06	3.145	gi|20196	B1111C09.6, hypothetical protein OsJ_36349 [Oryza sativa Japonica Group]	Oryza sativa	1	2.0893	0.0360141
48h	868	4.76	4.77	44.12	23.95	17.65	gi|218188004	P0498A12.16, hypothetical protein OsI_01440 [Oryza sativa Indica Group]	Oryza sativa Indica Group	4	0.366438	0.0463774
48h	367	10.97	11.02	43.4	19.55	11.15	gi|218196845	OSJNBb0048I21.5, hypothetical protein OsI_20058 [Oryza sativa Indica Group]	Oryza sativa Indica Group	6	1.87068	0.0361112
48h	870	4.75	4.9	36.16	16.57	11.49	gi|222617206	B1111C09.6, hypothetical protein OsJ_36349 [Oryza sativa Japonica Group]	Oryza sativa Japonica Group	5	2.05116	0.00899149
48h	263	14.17	20.43	46.82	31.61	22.75	gi|222625800	OSJNBa0069E14.8, hypothetical protein OsJ_12578 [Oryza sativa Japonica Group]	Oryza sativa Japonica Group	12	0.529663	0.00989571
48h	927	4.42	23.57	35.09	18.2	10.75	gi|222629697	OSJNBa0011F23.7, hypothetical protein OsJ_16474 [Oryza sativa Japonica Group]	Oryza sativa Japonica Group	15	13.3045	0.034287
48h	1292	2.73	11.34	51.26	18.34	10.55	gi|222631333	Os05g0368300, hypothetical protein OsJ_18278 [Oryza sativa Japonica Group]	Oryza sativa Japonica Group	5	2.05116	0.00378902
48h	125	23.43	26.48	63.48	43.14	36.76	gi|295421143	RCS1, unnamed protein product [Oryza sativa]	Oryza sativa	14	2.01372	0.0481551
48h	1196	3.26	3.3	35.12	13.1	13.1	gi|297597529	P0690B02.35, Os01g0722800 [Oryza sativa Japonica Group]	Oryza sativa Japonica Group	2	3.16228	0.0358015
48h	1244	2.96	3.29	51.52	39.39	39.39	gi|297724229	Os05g0500450 [Oryza sativa Japonica Group]	Oryza sativa Japonica Group	2	14.9969	0.0387957
48h	1885	1.53	1.57	36.53	10.53	6.192	gi|31415917	OSJNBb0074M06.9, unknown protein [Oryza sativa Japonica Group]	Oryza sativa Japonica Group	2	0.231207	0.0432535
48h	190	17.87	17.88	83.64	55.76	49.7	gi|31431205	OSJNAb0008A05.8, expressed protein [Oryza sativa Japonica Group]	Oryza sativa Japonica Group	10	1.72187	0.0497976
48h	654	6.63	6.74	38.1	13	8.425	gi|32488146	OSJNBa0044K18.31 [Oryza sativa Japonica Group]	Oryza sativa Japonica Group	3	10.3753	0.0376475
48h	1463	2.11	2.74	21.58	7.054	2.905	gi|34394651	P0409B11.23, putative glucosyltransferase [Oryza sativa Japonica Group]	Oryza sativa Japonica Group	1	5.39511	0.00340869
48h	1411	2.21	3.32	29.74	9.133	6.323	gi|359359210	MTK1, putative methylthioribose kinase [Oryza officinalis]	Oryza officinalis	3	1.57036	0.00338721
48h	1110	3.68	10.99	33.33	17.02	11.93	gi|37694731	Os05g0186300, NADP malic enzyme [Oryza sativa Japonica Group]	Oryza sativa Japonica Group	6	2.22844	0.0398731
48h	1414	2.21	2.32	40.95	15.24	6.19	gi|37718878	OSJNBb0042K11.2, ribosomal protein L17-like protein [Oryza sativa Japonica Group]	Oryza sativa Japonica Group	2	1.55597	0.0351264
48h	318	12.38	12.44	62.22	36.67	36.67	gi|37731904	Q0WR03, seed protein [Oryza sativa Japonica Group]	Oryza sativa Japonica Group	9	3.59749	0.00352254
48h	1117	3.64	3.89	30.95	12	6.526	gi|385145631	P0680F05.45, tryptophane synthase1 [Oryza latifolia]	Oryza latifolia	2	1.55597	0.00391528
48h	1063	4	4	35.66	19.58	19.58	gi|42408358	P0498H04.23, unknown protein [Oryza sativa Japonica Group]	Oryza sativa Japonica Group	2	3.98107	0.0416138
48h	510	8.38	8.46	56.19	31.9	31.9	gi|46806275	OSJNBb0056I22.32, putative GTP-binding protein yptm3 [Oryza sativa Japonica Group]	Oryza sativa Japonica Group	5	5.59758	0.0397425
48h	1402	2.23	14.85	44.67	31.56	19.78	gi|50509129	OS07G0574800, Tubulin alpha-1 chain [Oryza sativa Japonica Group]	Oryza sativa Japonica Group	8	40.9261	0.0209077
48h	1364	2.35	15.55	33.23	14.3	8.128	gi|51091643	OSJNBa0057D11.22, putative phosphoenolpyruvate carboxylase	Oryza sativa Japonica Group	9	3.46737	0.0463747
48h	1468	2.11	2.17	26.92	5.797	4.969	gi|55168273	OSJNBb0115F21.1, putative serine/threonine phosphatase [Oryza sativa Japonica Group]	Oryza sativa Japonica Group	2	0.519996	0.015373
48h	222	16.04	17.19	49.13	28.91	23.91	gi|57900353	OS01G0760600, putative aspartate aminotransferase [Oryza sativa Japonica Group]	Oryza sativa Japonica Group	11	1.92309	0.0344306
48h	1154	3.47	3.53	47.7	20.92	12.97	gi|68052945	rps3, RecName: Full=30S ribosomal protein S3, chloroplastic	ORYNI	3	0.501187	0.0497381
48h	1258	2.89	2.97	40.16	15.26	5.622	gi|75131289	Os08g0548900, RecName: Full=Proteasome subunit alpha type-7-A; AltName: Full=20S proteasome alpha subunit D-1; AltName: Full=20S proteasome subunit alpha-4-A	ORYSJ	1	2.24905	0.00619457
48h	151	21.04	21.4	50.59	36.13	24.8	gi|77549143	PDIL1-1, Protein disulfide-isomerase precursor, putative, expressed	Oryza sativa Japonica Group	12	1.85353	0.00431077
72h	640	6.47	8.56	77.59	59.48	53.45	gi|1667590	lipid transfer protein [Oryza sativa Indica Group]	Oryza sativa Indica Group	11	3.22107	0.00273841
72h	790	5.17	5.19	27.42	12.67	9.447	gi|222637272	Os07g0558300, hypothetical protein OsJ_24720 [Oryza sativa Japonica Group]	Oryza sativa Japonica Group	3	2.42103	0.00391972
72h	1405	2.05	2.08	35.57	6.711	5.369	gi|29367349	Os07g0671800, stress-related protein-like protein [Oryza sativa Japonica Group]	Oryza sativa Japonica Group	1	1.59956	0.027646
72h	160	20.29	20.39	79.27	67.07	67.07	gi|31433058	GDCSH, Glycine cleavage system H protein, mitochondrial precursor, putative, expressed	Oryza sativa Japonica Group	21	0.642688	0.0284398
72h	884	4.41	15.86	54.49	26.12	21.07	gi|332628139	Os12g0632700, unnamed protein product [Oryza sativa]	Oryza sativa	9	0.226986	0.0477869
72h	1416	2.04	2.13	26.97	12.36	5.993	gi|34394724	OsRPN12, 26S proteasome regulatory particle non-ATPase subunit12 [Oryza sativa Japonica Group]	Oryza sativa Japonica Group	1	3.76704	0.0369199
72h	1471	2.02	2.02	18.47	6.306	6.306	gi|354805140	Os01g0810000, Utp11 [Oryza australiensis]	Oryza australiensis	1	99.0832	0.0373729
72h	637	6.52	6.73	32.87	19.38	16.61	gi|37806416	putative alpha-soluble NSF attachment protein [Oryza sativa Japonica Group]	Oryza sativa Japonica Group	4	15.5597	0.0470914
72h	1278	2.31	2.31	23.66	17.56	9.924	gi|385718836	Os10g0323600, profilin A protein [Oryza sativa]	Oryza sativa	2	8.70964	0.0419873
72h	715	5.99	6.14	23.84	6.365	3.236	gi|41053020	SUS2, putative Eukaryotic translation initiation factor 3 subunit 8 [Oryza sativa Japonica Group]	Oryza sativa Japonica Group	3	0.642688	0.0193837
72h	1453	2.02	30.8	32.81	12.03	10.16	gi|4680202	rbcL, hypothetical protein [Sorghum bicolor]	Sorghum bicolor	50	1.51356	0.00412345
72h	1627	1.95	2.04	42.86	7.143	7.143	gi|50509452	glycine-rich RNA-binding protein-like [Oryza sativa Japonica Group]	Oryza sativa Japonica Group	2	2.35505	0.0411609
72h	674	6.13	6.2	31.67	17.79	16.37	gi|50540752	OSJNBb0033J23.3, putative alcohol dehydrogenase [Oryza sativa Japonica Group]	Oryza sativa Japonica Group	3	12.2462	0.0363976
72h	76	30.12	30.41	45.42	29.7	22.03	gi|51091020	SUS2, sucrose synthase [Oryza sativa Japonica Group]	Oryza sativa Japonica Group	16	0.619441	0.00899356
72h	1033	3.73	3.78	23.42	8.376	3.761	gi|51854277	P56820, putative eukaryotic translation initiation factor (eIF3d) [Oryza sativa Japonica Group]	Oryza sativa Japonica Group	2	0.145881	0.0287691
72h	150	21.77	22.03	44.35	33.05	25.46	gi|54606800	Os01g0723400, NADP dependent malic enzyme [Oryza sativa Japonica Group]	Oryza sativa Japonica Group	16	0.636796	0.0317878
72h	458	9.49	9.53	33.08	20.87	12.21	gi|55168203	Os05g0350500, putative DNA-binding protein GBP16 [Oryza sativa Japonica Group]	Oryza sativa Japonica Group	5	1.95885	0.0245055
72h	652	6.31	6.42	31.4	11.96	9.967	gi|55583785	Os03g0586800, RecName: Full=Lysine--tRNA ligase; AltName: Full=Lysyl-tRNA synthetase; Short=LysRS	ORYSJ	4	0.280543	0.0238578
72h	424	10.08	10.21	40.02	12.97	10.54	gi|62733121	P37107, signal recognition particle protein, putative [Oryza sativa Japonica Group]	Oryza sativa Japonica Group	6	0.42462	0.0261167
72h	68	31.99	32.19	74.37	60.62	57.81	gi|68051969	B1065E10.10, RecName: Full=Apocytochrome f; Flags: Precursor	ORYNI	29	1.72187	0.0196008
72h	762	5.45	5.57	30.32	14.11	8.842	gi|75133644	APR1, RecName: Full=Probable 5'-adenylylsulfate reductase 1, chloroplastic; AltName: Full=Adenosine 5'-phosphosulfate 5'-adenylylsulfate sulfotransferase 1; Short=APS sulfotransferase 1; AltName: Full=Adenosine 5'-phosphosulfate reductase-like 1; Short=APR-like1; Short=OsAPRL1; AltName: Full=Thioredoxin-independent APS reductase 1; Flags: Precursor	ORYSJ	3	2.48886	0.0315113
72h	163	19.94	20.15	46.88	32.81	15.63	gi|77549143	PDIL1-1, Protein disulfide-isomerase precursor, putative, expressed	Oryza sativa Japonica Group	8	2.10863	0.0327349
72h	792	5.16	5.19	47.47	30.38	20.89	gi|77556752	LOC_Os12g36850, LOC_Os12g36850, Pathogenesis-related protein Bet v I family protein, expressed	Oryza sativa Japonica Group	3	0.280543	0.00278423
72h	283	14.01	14.07	40.44	22.99	17.62	gi|809514	Os01g0357100, ferredoxin-nitrite reductase [Oryza sativa (japonica cultivar-group)]	Oryza sativa (japonica cultivar-group)	8	2.208	0.0138697
